# Supplementary material for: Dynamics of bacterial operons during genome-wide stresses is influenced by premature terminations and internal promoters
Source: Sci Adv. 2025 May 16;11(20):eadl3570. doi: 10.1126/sciadv.adl3570 (PMC12083536; doi:10.1126/sciadv.adl3570)
Supplement: Supplementary file 2 — Supplementary Files S1 to S4 [file sciadv.adl3570_supplementary_files_s1_to_s4.zip]

Archive with 4 entries (4 files):
- adl3570_supplementary_file_s1.xlsx
- adl3570_supplementary_file_s2.xlsx
- adl3570_supplementary_file_s3.xlsx
- adl3570_supplementary_file_s4.xlsx
