# Supplementary material for: Dynamics of bacterial operons during genome-wide stresses is influenced by premature terminations and internal promoters
Source: Sci Adv. 2025 May 16;11(20):eadl3570. doi: 10.1126/sciadv.adl3570 (PMC12083536; doi:10.1126/sciadv.adl3570)
Supplement: Supplementary file 2 — Supplementary Files S1 to S4 [file sciadv.adl3570_supplementary_files_s1_to_s4.zip › adl3570_supplementary_file_s1.xlsx]

## Sheet: Novobiocin_{50 ng}
First_gene_of_the_operon	Intercept	Slope	R_square	P_value
mraZ	0.351862020079432	-0.0199309405200416	0.38626490813261	0.00603447363619071
napF	0.906115041915785	-0.0377500849894676	0.148434222185052	0.106445240830205
phnC	0.6415933387054	-0.0449379977439145	0.709820404706606	0.000694169960218937
nuoA	0.425120512220693	-0.0139970861641789	0.0375769380086124	0.250966203503331
ycjM	1.11225004550115	-0.12319668809309	0.0930518079502987	0.320451364259465
wcaC	0.461207686621291	0.00799502968041606	-0.117692244271324	0.703196598311064
hyfA	0.138412104373267	-0.00115490977676023	-0.122070867463532	0.888670349332777
rplN	0.264793156028155	-0.00814306363023977	-0.0737072968250985	0.631396440685839
gspC	0.0780941116150222	0.0202040670177528	-0.06860200611875	0.508025208383175						Along each operon, we applied a linear regression model of the form y=mx+cy=mx+c, where mm represents the slope and cc is the intercept, to evaluate whether a linear trend exists. Statistical metrics, such as the p-value and R_squares, were used to evaluate the reliability and strength of the observed trend.
rfe	0.0906827183138731	0.0251089170472463	0.17037040430742	0.114502635452544
paaA	0.54155682769065	-0.0291912641293493	0.0246156857090345	0.439220795003904
yrbG	0.444249836152862	-0.00197345100879272	-0.108332363357827	0.883908276152888
rpsJ	0.354242865319831	-0.0208501034479053	0.0935707319663041	0.187734246018107
rirA	0.977708309020497	0.00754781505800237	-0.0994942766509179	0.677991483624346
ymfT	0.236130045313958	0.00265705512643509	-0.497600241720513	0.960002014388326
sdhC	1.1589591498856	-0.126489165105045	0.368230006090382	0.065093052205114
flgB	1.36800768804178	-0.116665910446472	0.538950115031516	0.036637614701547
hisL	0.86116807807272	0.0134930640713706	-0.0627690896280497	0.472793063350692
hycA	1.07565316087608	-0.109621451269824	0.612253051003175	0.0230423435919541
yiaK	0.292301454056319	-0.0158524945175629	-0.00925081819896811	0.39872424453362
atpI	0.120894710014413	0.0428372597388692	0.399574010551518	0.0401183796821079
nnr	0.326606298485182	-0.00855063963447628	-0.122560519011202	0.732500716042044
bamA	0.108558765590956	0.00510804920652676	-0.146559818988783	0.756663531744302
yafY	0.176600528641529	0.0174164292820047	-0.0155106713681574	0.381126941756447
yceD	0.227882256127282	-0.00256826059826266	-0.16498843000518	0.928954271101638
ydgK	0.517030505227389	0.0184373161946692	-0.141418807007506	0.728124497275445
thrS	0.348105193239582	-0.0254583755494717	0.124288397797066	0.207675467694994
hybO	1.61822735653377	-0.1565784698382	0.699871998168896	0.00593025820538107
metY	0.2004444754808	-0.00358757284967459	-0.162545105019277	0.888817658339936
gcl	0.320061464079648	0.0878050037861143	-0.0457249341037267	0.426652786879919
metT	0.438827445799151	-0.0129535072718528	-0.244743130316087	0.902861672167322
rutA	0.341933600116412	-0.0351487643827201	-0.0243249945947477	0.396931731962699
lsrA	0.0310559825630517	0.046584298612335	0.259409691989813	0.138518142597659
ydjX	0.844025162243219	-0.0932255892265258	0.0227359765926081	0.334547054889947
fliL	0.618682019371626	0.0251805482648425
arnB	1.05026252592353	-0.135782634895116	0.583201883888353	0.0279359992207248
srlA	0.7719969051876	-0.0879589790144892	0.553792455941088	0.0335432630169172
casA	0.140604021260781	0.0615422799459135	0.138932640952228	0.219592260236565
tdcA	0.328474762197862	-0.00806092773482184	-0.328281391856569	0.92167590072891
rrsD	0.48205160303704	0.097220736699772	-0.405605052778923	0.749141544264397
aroK	0.249621300928096	-0.0229874959098994	-0.00557362722025201	0.370646885020914
ilvL	1.46108984334651	-0.130686881047927	-0.0413635585184524	0.447046450726316
nrfA	0.0740525850516806	0.0577123383343398	0.0284738327583587	0.327697730969769
sgcX	0.411013699458015	-0.0206051486429321	-0.134396642978054	0.613823885841716
fimA	0.146016706456811	0.00439301471689146	-0.182827278512815	0.798365033680579
caiT	0.477160259318229	0.0653008089015499	-0.0773627598482076	0.468216070511425
lptD	0.213351842897449	-0.0038854004735515	-0.243118536609591	0.888908976703568
mhpA	0.8225941853147	-0.102808998996237	0.153040068584429	0.340181808584401
nrdR	1.05518795904453	-0.163385899771721	0.789611699523717	0.0112828258550685
citC	0.72532928200856	-0.139691112460338	0.57420227357609	0.153752489486246
elfD	0.303926175201802	0.00508457495473078	-0.248136094712786	0.942106173311467
hyaA	0.765500541186328	-0.0837639225278544	0.132459224674593	0.254907112073736
hinT	-0.0396303264522392	0.054533636054635	0.557544311164081	0.0539848374126812
trpL	1.00646599285984	-0.0443698559882388	-0.019743286463016	0.40766095881472
recE	0.117554617655974	-0.0081521231181835	0.613414797154318	0.289795407124127
ydaS	0.273265798108412	0.032639172293693	-0.0775769320662436	0.460739160943928
ddpX	0.64513803899825	-0.059341299005468	-0.0270872637282391	0.414033081710317
ydhY	0.206978913739223	0.00366735579362093	-0.327723414368682	0.917469552451063
sufA	0.381352173757528	0.0033810485643872	-0.228241757705208	0.803247184591917
chbB	0.236597011323	-0.00634029868920528	-0.247358467001333	0.931093808927257
ydjL	1.17712461902398	-0.095105297486494	-0.151319714953753	0.540506152048795
tar	0.726144674670051	-0.062001087011683	-0.0136972293265973	0.388912038838351
fliF	1.27072423331721	-0.149395080190561	0.694389038855299	0.0502387529256259
yeeR	0.240820747190799	0.00288486712106383	-0.245661547646469	0.911732478189039
mdtA	0.374619988985175	-0.0104094822786771	-0.241323415144346	0.875317745648934
gatY	1.40018808331159	0.0816100550710871	-0.143323008537867	0.661023011027298
menF	-0.0647596066530105	0.0623321498074519	0.481052099643976	0.0765045342624281
prmB	0.136780325191355	0.00428110411719691	-0.242939569498769	0.887479049677791
yfcU	0.200378878244837	0.0120328273409696	-0.712921494002904	0.75262842222817
eutS	0.142217496957685	0.00855666675163706	-0.478601416656385	0.88056080112008
hypA	1.14848962368951	-0.159044734242326	0.0807407774742804	0.296472815613578
cmtB	0.123075393190693	0.00538952224795858	-0.320777502651152	0.876638296883228
glcD	-0.228300246869377	0.180603562317896	0.564402712230548	0.0521904762009779
agaS	0.223480130578478	0.0312144150054449	-0.259644935755194	0.833457250378458
yhfX	0.593901293667099	-0.0898179361104361	0.150071875703939	0.241929694814652
nikA	2.27500516139955	-0.303273714467583	0.917490938387797	0.00167120416424517
ivbL	0.578425933161577	0.0389440636129988	-0.197865368990877	0.69792190606658
rbsD	0.261750227934116	-0.000575620302667251	-0.249936599476795	0.989317440243036
rplK	0.343317466319167	-0.0433825890754443	0.370788390086513	0.117912412575172
thiC	1.11480899969993	-0.0985789955707986	-0.112733795053275	0.496761602667947
ulaA	0.205358514245991	0.00507121831680783	-0.329664799149051	0.93324439219656
ribF	0.311162252066407	-0.0216003391867453	-0.247612558638523	0.680656018842717
sgrR	0.243040469779867	-0.00372095249025503	-0.497227620594945	0.957008687660144
leuL	1.08255421046952	0.0371384869682437	-0.341870687203746	0.67531624330101
rrsH	0.487306232659525	0.0635859165970085	-0.471169280588871	0.861362055672269
insA2	0	0.0742515350610702
cyoA	1.85998224533182	-0.325505080227544	0.917105911607289	0.0067060611549563
ybcN	0	0
entC	-0.0100139279937403	0.126004644460245	0.780357520160133	0.0299173623762289
rsfS	-0.0381835996687088	0.0728788951109603	0.498437645318016	0.111945702651791
leuS	-0.0152771380539616	0.104929066410984	0.329636752148608	0.183460003717183
gltI	0.237835478272186	-0.00063414593474557	-0.499255819923142	0.977726247481871
ybgI	0.12015023671908	0.00737188012646416	-0.272450005572157	0.730009212454281
moaA	0.0984290213292432	0.0371554991156011	-0.130842954507502	0.516677719245104
cecR	0.199228433218787	0.110723385327485	0.520857706731811	0.103781109406605
iaaA	0.459473043097233	-0.0569096388873454	0.151725604225641	0.281549563007071
hcp	1.31909466546021	-0.251103402430356	0.479750494003833	0.118978282124966
ssuE	0.644517745959469	-0.0546467094823507	0.35648085701744	0.17082769340243
pabC	0.0744279194637222	0.0116721219609099	-0.238024572598484	0.663686383982303
oppA	0.556353889529288	-0.112036119624124	0.604865918465876	0.0757599340420718
sapA	0.176828986349453	-0.0228531082664972	-0.195323176250568	0.597546439633262
puuD	0.431062636382539	0.0848001975383136	0.00225328598729591	0.389142952773513
pspA	-0.0883760175392538	0.178934146896225	0.41238022571485	0.146104470627597
ydcS	1.0998107871215	-0.117698382952884	0.292990596533331	0.201547480507569
dicB	0	0
ynfE	0.382333572186603	-0.0451016953630131	0.246739798912141	0.225849235652833
ydiQ	0.170295305789654	0.0741001573838243	-0.0300302452998293	0.440256156978825
astC	0.489992744764658	-0.0154255519789999	-0.217828571843295	0.630734061204634
rfbB	0.0933709408609033	0.0334595852197159	-0.0680078023846136	0.451467563467952
wza	1.41281700098604	-0.211445748725288
yfaA	0.371787270305377	-0.00202398083588521	-0.999335875325459	0.988398504615626
argT	1.21574935768639	-0.209964141241998	0.27920040430987	0.208616268997493
yfdO	0	0.0598902326980427
yfdX	0.167780308614595	0.184325495003308	0.128301532520078	0.296626110120283
fryB	0.194556392529063	0.0490762009507516	-0.874832941582707	0.839028947131534
cysP	-0.119953398129444	0.220595401782327	0.875275639909664	0.0125014285210132
eutB	0.112777266926885	0.0362713663651505	-0.0965860234690301	0.479812897885913
hcaE	0.149253458221328	0.0828800743167633	-0.0190272400807192	0.407044898986042
rnc	0.212651374092165	0.0184012391309394	-0.248037998711653	0.681432004168078
rseD	0.0682903728076911	0.00834142418653635	-0.297718996278321	0.632775269785491
yfjX	0.238932960490785	0
glaH	0.158683409787547	0.0580434718286224	0.323952125224779	0.394988322767099
serV	0.137402190676616	0.0320381633941601	-0.416131060278678	0.763541490994971
fucP	0.132936536431166	0.00361107382608765	-0.498454009349528	0.967896099401345
ppdA	0.211726307818547	0.00930724401557259	-0.328395894349638	0.922567487475507
insC4	0	0
xerD	0.21833355264126	-0.0011409177707612	-0.332813807521188	0.974868633173097
yggS	0.146703712836009	-0.00326429936571045	-0.445625495770529	0.809606540326842
nudF	0.499780769023719	-0.0435546718002734	0.294981612827746	0.200538974163913
garP	0.198780655472823	0.00145180512446775	-0.499345910091584	0.979117951754098
mlaF	0.204303269787747	0.0755541565846808	0.736905239932313	0.039670167872075
nanA	-0.153687878389979	0.324665002132909	0.829148086242054	0.058671829720703
rpsM	0.0817890578852457	0.00189400202909878	-0.331070475974882	0.947561960344119
frlA	0.879814694582484	-0.142523602159182	0.270065145666479	0.213380639998219
glgB	0.341744364515521	-0.0402415091777433	0.182691878931775	0.262475436547058
ugpB	2.83342765172557	-0.447361611179226	0.62442197406737	0.0698066257258518
livK	0.328859500840184	-0.0215720509646613	-0.203922825928707	0.609846922356946
dppA	0.886806494475359	0.150008140981337	0.903965420637864	0.00838838065186622
dgoR	0.104027446130654	0.0877909793922316	0.0770360830087643	0.331760479456924
pstS	0.212865264510399	-0.0281574754950826	-0.120424320588417	0.505096061217234
yifL	0.190119890992696	0.0348126862519961	0.07965492253671	0.329889557151424
rrsA	0.600999914100875	0.0269211680796123	-0.492699411630193	0.930235690262105
thrU	0.440386533001906	-0.0726448905122037	0.0225086732316777	0.409797394543378
alsR	0.461863355433883	-0.0354475589862701	-0.0723984023459097	0.455695391431772
nsrR	0.411311490421791	-0.0539156335986303	0.289773013058443	0.274386230809419
fecA	-0.00528158787503631	0.0480056321644304	0.142505224703904	0.287415239822769
thrL	0.52091485185881	-0.117340321645336	0.600150009923758	0.143592772129303
fixA	0.856778971819284	-0.0955591933661602	-0.138463621654787	0.544216402225582
pdhR	0.777584647782907	-0.158731345055853	0.0698393577809693	0.383645471187797
yadM	0.399978508029404	0.116765902880152
fhuA	0.376871767714279	-0.01619416434727	-0.47409990717263	0.868597075559255
dxr	0.347501795521684	0.00634448052139421	-0.95881960011483	0.90833318230877
dinB	-0.055400009930883	0.158877063006216	0.181044879308596	0.326182576999478
paoA	0.457193711886412	0.0302291296350356	-0.0431262447071055	0.448110062124162
ecpB	0.192123595900248	-0.0473763627560538	0.166654999935849	0.333339166724264
eaeH	0	0
yahD	0.273059778866997	-0.00718531124892722	-0.977618028395273	0.932527365079667
prpB	0.535295685363617	-0.0770321910555797	-0.252206957718189	0.593557677497523
tauA	0.281538980060624	0.00794132701663218	-0.474406582316471	0.869377343252842
tgt	0.418248109274506	-0.103746136600587	0.624987127693711	0.133979550782735
xseB	0.0449590610359674	0.108166416738977	0.362291168720579	0.241804260664139
rhsD	-0.637252000105311	0.725260161099986
fdrA	0.321331206930848	0.0684422579708214	-0.142867827854459	0.512057262823091
cusC	2.82751234410945	-0.516170488149642
fes	0.159984501735934	0.19996363038568	0.160688433986732	0.336329181000735
ybeZ	0.134649630388405	-0.0135775785493103	-0.428328369961145	0.781411146916019
nagB	0.463923793755829	-0.0608313364345455	-0.34449108225235	0.67801768397664
kdpF	0.326468826836238	-0.027552743987209	-0.938381096210677	0.8876746447532
ybgC	0.151224811987421	0.127846209540923	0.629239676492129	0.132344278532809
galE	1.44960946660815	-0.296628064219495	0.560425776234913	0.159196504830087
bioB	0.308872519845405	0.128725459444881	0.529130107917802	0.171696469516236
ybjC	0.191976005030238	-0.0181533953030762	-0.430751951752907	0.78513872964617
potF	1.1922975103519	-0.073100795072775	-0.256847873860176	0.597381796950822
artP	0.211425512219552	-0.0375030192471059	-0.162524110687895	0.525675294541735
ycaI	0.063857726889808	0.0756191479967809	0.310221085465923	0.265052797603382
cmoM	0.327917339003568	-0.0668588370919517	0.526818628816335	0.17262719857115
appC	0.326211974792283	0.0290420618558587	0.40129011402769	0.368561919217926
pgaA	0.0965845705841311	0.0549485544889985	-0.209028461162842	0.559567228862975
csgD	1.98869336268051	0.233255868517482	0.65478401901507	0.122585609488474
potA	1.0937607254351	-0.125714348335816	-0.215324973677599	0.564358690111233
ycgZ	0	0
narG	1.63106146388515	-0.401378556124442	0.604232724790975	0.142005157439364
lapA	-0.552140920970149	0.548699313052921	0.674051138993521	0.11529623074782
ycjY	0.604643083219576	-0.0762731396694497
abgA	0.494352801750615	-0.057772635261481	0.182690391975627	0.325369043117831
ynbA	-0.234786842481743	0.193092844970869
narZ	1.16696706938939	-0.0544842764162315	0.928983161483392	0.0239593036205262
essQ	0	0
motA	-0.20103550507631	0.213532705316695	0.978114184075442	0.0667178077747924
glyW	-0.20237400199634	0.468277029622534
yehD	0	0
yehL	0.674333359349899	-0.16335745649842	0.271590684030772	0.282787486616521
osmF	0.724168756349967	-0.101166136238127	0.197825603334635	0.317931771089023
yejA	0.261532215869255	-0.0368692073276499	-0.309588373920257	0.643712077031564
atoD	0.735582622005581	-0.12779615455622	0.203337921736169	0.434821000865444
yfaX	0.523791126393634	-0.107268318028849	0.565795645289832	0.157070329034966
pdxB	0.072993493024057	0.00763057144502241	-0.47380451398301	0.867849868162533
valU	-0.0701371121429832	0.0765637358742314	0.481672090065385	0.340029633850121
eutN	-0.199559771447571	0.234063356051246
hscB	0.47326182480324	0.058846397543103	-0.0861129838805232	0.474714670476145
iscR	-0.111191392180302	0.140908339882032	0.712630964503516	0.10087784867553
rrsG	0.814055290777725	0.101452046120348	-0.527393269356553	0.676830539694742
rpsP	0.354826071541885	-0.0218548437149396	-0.46517644591724	0.847632999892235
yfjR	0.672677514620698	-0.141104395830918	0.320332615398276	0.396205326436909
nrdH	0.551693965408536	0.129029265105126	0.338168705550723	0.252484691104045
relA	0.213333482636473	0.00220156023085534	-0.498278764328071	0.966125371618975
ygfB	0.514660583829976	0.0630634830914807	0.0130151994531079	0.415183675870159
scpA	0.114795795454557	0.0637039964938749	-0.0599554267144065	0.458370007424753
mutY	0.318712928590948	-0.0099802969991946	-0.486146485511482	0.903897573778396
yqjC	0.0894262984500982	0.0582127886514507	0.579885734901112	0.151516751333647
kbaZ	0.274928726584656	-0.135297235619352
rplU	-0.0994080658630941	0.109089614334982	0.370519837466919	0.238195196712912
yhdW	-0.248326450869707	0.151766613058797	0.43236441565205	0.357679412527871
yrdD	0.199763670358818	0.00828595258563199	-0.445785683852513	0.809887198138426
rpsL	0.0143882814797069	0.0701186070510699	0.565477419641462	0.157196179552457
yheO	0.476045234778305	-0.0222977092159891	0.626649368864524	0.133339986359694
nirB	3.00347556690348	-0.595137327782858	0.332809295109224	0.254878401373653
hofM	0.0902593247709968	0.127210286879258	0.019332307112909	0.411594070326214
gadE	0.852066238603148	-0.0579670478476296	-0.30603294710745	0.640401100397911
bcsA	1.01840492148413	-0.23715843684721	0.688519855822401	0.109861487998487
xylF	0.344034441897299	-0.0419029474179648	-0.761974923919669	0.775770075075668
yibN	0.34153123110983	-0.0339106592047034	-0.338139330345553	0.671507818809999
rfaD	0.572529130343846	0.0504634959861828	-0.130713681321995	0.50382374188332
yicR	0.11582924230359	0.0275017480135467	-0.396995223531051	0.737950670713892
rpoZ	0.132178238425207	-0.0158818612934587	-0.320537727052017	0.654107653599194
asnC	0.155116122118824	0.029404179521667	-0.418472619520364	0.766865731848739
rrsC	0.775812121492053	0.0401762149418859	-0.989448171368921	0.953718053695862
argX	0.478117232149796	-0.0644031428928958	-0.910963236619285	0.864660027307845
hemC	0.495454699836271	-0.0496477211127504	-0.0644220730467617	0.461125910220679
tatA	0.728030949030512	-0.10447894898629	-0.0205627685221965	0.434646286838759
pepQ	0.351807773066016	-0.0389687366571144	-0.149960690449845	0.516926983055249
yihX	0.310243485214184	-0.0342352438020651	-0.945179592207847	0.894113517930049
fdoG	1.47752260101615	-0.397060253268669	0.890518601587475	0.0371851678238869
frvA	0.191087604119239	-0.000728289188723168	-0.999953179177233	0.996919747347537
rrsB	0.843113738720513	0.0527545071402399	-0.951337860308479	0.900290211920188
rrsE	0.618088229772461	0.0963530000983519	-0.944952430637344	0.893892311636549
yjbE	0.117116627706092	0.204790254703466
malE	0.457286898882589	-0.100104848258311	-0.0376365866944159	0.511982927758085
frdA	1.81751355175121	-0.145633614216023	-0.136915685371094	0.508007916981783
yjfK	-0.0180700136641912	0.0615638507558558
rpsF	0.00408490714947151	0.0298796680412014	0.414140188570317	0.219342077232152
ytfQ	0.099250558130922	0.0578080648711141	-0.396296366558331	0.73706320982453
idnD	1.69113020139181	-0.424089753492916	0.979845242057601	0.00674097300600022
ytiC	0	0
yjjB	0.546659238951926	-0.0534232044104253	-0.134650801219655	0.506475803510881
deoC	0.539629455630498	-0.0908192668584024	0.514099011600094	0.177767668032085
creA	0.28994312647906	0.000944292464176423	-0.49885679921336	0.97239322804528
dnaK	-0.0449980035782874	0.0827553564755421
insA1	0	0
araB	0.35775155843248	-0.0162574119597872	-0.886935043443857	0.847169984231567
sgrS	0	0.111199096586055
secM	0.764515428488106	-0.228213289236953	0.397401610579974	0.369911995649896
coaE	0.717329834647401	-0.221830765002163	0.983607790364655	0.0577137002755852
ppdD	1.11040301254538	-0.301983740033498
yacC	0.34632700051102	0.128396074649095	0.850121679621776	0.176528297808014
sfsA	1.03888182295328	-0.230132980103797	0.983691479164321	0.0575657820776266
mtn	0.793450008795266	-0.0409824188158204	-0.590866481552793	0.701214002758917
map	0.655044089100243	-0.191673395993518	0.522510459864078	0.324995559252788
tff	0.694140345928252	-0.221254537139764	0.216171339952673	0.430643020485571
yaeQ	-0.144239578665707	0.182921525419934	0.999378271547499	0.0112250426589978
metN	-0.0446722223762636	0.309705469257112	0.515224237293182	0.327708641689228
yagA	0.635027236467334	-0.158049675177949
insA3	0	0
rclA	1.1416679301479	-0.341774701649078
ykgE	0.948841816844905	-0.222965441103176	0.999789535639487	0.00653073444132044
betI	1.1654363515933	-0.118304922956882	0.0227598831931352	0.492754678551819
cynT	-0.188376349500033	0.209233904078236	0.925795312423745	0.123396730669782
lacZ	-0.268959045553261	0.716063494543245
frmR	0.239578122289785	-0.0759824917301779	0.875771519254021	0.160353241200879
insC1	0	0
insE2	0	0
aroL	0.564664537476202	-0.0852960343955686	0.886032650100604	0.153450729650585
clpP	0.18248827055705	0.0188140637835074	-0.832081403905096	0.81285081089474
allD	2.1092169150889	-0.658045090835452
insE3	0	0
essD	0	0.17069748861266
fepD	-0.133961724832656	0.120272510862118	0.312156333923652	0.398948725895335
chiZ	-0.61069604675263	0.357461776939253
fldA	0.145753259920008	0.044556501329	0.883480304157867	0.15519398172626
speFL	-0.653701313732979	0.392613533463303
ybgQ	0.390594248503782	-0.0717420717136313	-0.742449895428308	0.766336274187633
tolB	0.806895539441598	-0.243004628671028	0.86643940749104	0.166402914424945
lysT	1.53471475900829	-0.177007554036338	-0.381559902491854	0.62461300070722
modA	0.648836576774914	-0.21239621723087	0.582900789309518	0.301917619870871
ybhP	0.983891574469869	-0.0144976462229598	-0.981974294519777	0.939470679397387
glnH	1.18829885132979	-0.14874393834882	-0.3040630134951	0.598343341344622
dmsA	-0.162277867733607	0.271850673035066	0.978460898513458	0.0661852995996241
cmk	0.098436536573324	0.040058558980269	-0.888768561784711	0.848438391682747
pqiA	0.3079421062604	0.0403411321743626	0.819247681118185	0.19439136385775
gfcE	0.531184498526341	-0.0649623569782467	-0.867331381298641	0.834166634620911
gfcB	0	0.0547926345027628
insA4	0	0
torC	0.445526903909774	-0.086720886329469
insE4	0	0
csgB	0	2.6431915632452
ymdA	2.2709510749021	-0.763121579050195	0.412574385932023	0.364629685446649
flgA	0.23587195225591	0.0572369857620183	-0.770105993562291	0.779796710755466
lolC	-0.018188790927418	0.0454565219568603	-0.267776405114624	0.5862888485733
ymfH	0.689507325496532	-0.165468771434269
minC	0.0378739998524502	0.0281475583291429	0.638004524682236	0.279760098021005
dhaK	0.864579710646113	0.259962757255059	0.99781866998736	0.0210283302548647
lolB	0.0415304061097589	0.0157230666829329	-0.144928178700694	0.54629511222127
hemA	0.235945903486285	0.0156446150925059	-0.875961401311355	0.839772011920434
ychQ	0.241072390489249	-0.0324674389568955	0.781974548306055	0.21421266445498
tyrT	-0.164541197084652	0.434227815933169
yciG	0.432434505875266	-0.0940251796501831	-0.0708557511564254	0.522573001123341
yciV	0.246252097459526	-0.0757016997009768	0.949392277149923	0.101700318290411
puuA	1.79105315941766	-0.574257878941955
ycjX	0.181352957892292	-0.0303528451799798	-0.508950866685146	0.669966515209833
ydbH	0.220305300412078	0.0403153847783307	0.270940879639685	0.412665209253488
insC2	0	0
yddL	0	0
fdnG	0.0961149592412019	0.197463420632402	0.235194467032996	0.424427298815958
ydeT	0	0
marR	0.0348077721105504	0.227686658694568	0.999817207437598	0.00608626700925292
nohA	0.0574681329002249	0.0228389123145989
relB	0.424661752171677	-0.0904622556347823	-0.754084362333144	0.771919042038759
dicC	0	0
ydfA	0.394513458065791	-0.040213626228052
mdtU	0	0.334845041667732
uidA	0.311814392428188	0.0352595841005564
pdxH	-0.0849507651161578	0.0739939046462781	0.35716424055019	0.38374364378729
ydhI	0.121539140085962	0.00214792100747499	-0.998538571566483	0.982788972182702
nemR	0.369772537044072	-0.120194753378647	0.985733191487032	0.0538327083735265
ydiJ	0.485635218304195	0.126394463882916	-0.726677805830961	0.758936672396872
ydiN	2.87882661443163	-0.884660031933433
btuC	0.304649125781066	0.0645584698925803	-0.58483848595894	0.698842114473643
ydjA	0.518433428828096	-0.180993603600381	0.68812993880703	0.258431894355257
manX	0.681054304612793	-0.0481950141579009	0.675417475643556	0.263963455665282
yobA	0.449254535179841	-0.0876853679597968	-0.372025662705992	0.621336663915022
nudB	0.537985338619711	-0.126084423458979	0.922674737672169	0.12599835075081
yecN	0.169999319562495	0.00304974430191342	-0.954581177938209	0.903696808133287
flhB	2.5742017418066	-1.14275599442757
insA5	0	0
araF	-0.0416486217362785	0.0653133238535619	0.907240165196658	0.138184965578656
dcyD	0.311714825053251	-0.0509806574633021	0.615633402286261	0.288900228583913
fliA	1.0667314818822	-0.31044862215849
fliD	0.383770652657387	-0.15735618409016
cobU	-0.0744134485087209	0.0893873163873339	0.997031484663648	0.0245325259156611
insC3	0	0
wbbI	0.615632594272517	-0.0823555243220318	-0.411915522433448	0.635140121405599
wcaK	0.105143264404296	0.0270185516372645	-0.953333517723565	0.902372714908334
insE5	0	0
yegT	0.413412121338919	-0.0199060924432821	-0.965137961813932	0.915703148518567
mglB	1.4538054276682	-0.361087148218111	0.428805177571748	0.35893468009575
fruB	1.72075333016336	0.204459277906744	0.00780776294099728	0.4975146866152
nrdA	0.686794756052976	-0.16514804307671	0.614050188663877	0.289539235095598
glpA	1.17902656172124	-0.371798067412385	0.951970185759636	0.0990545313521305
cvpA	2.85721176430837	-0.562734466907867	0.24121141694135	0.422455276697197
yfdG	0.327416803985028	0.0469902587286613	0.862459314026382	0.168923076741866
yfdR	0	0
pyrS	0	0.0794425644118864
ptsH	0.803488571480367	-0.118103329951286	0.554147615890301	0.313044307042761
murQ	0.533501780048973	-0.0919080015746191	0.060026336747284	0.480881530684959
yffB	0.379555668446341	0.0118512903450702	-0.885681657574135	0.846308463201113
yphF	0.131348418423923	-0.0168468248725789
yfiR	0.312604007728166	0.14910247622795	0.19911999525326	0.436191647356701
proV	2.09081868959101	-0.0383758070369575	-0.537386114602743	0.680588205514681
mprA	0.466340959321679	0.143308850778512	0.936677869999704	0.113883725438243
cysD	0.00857560326444538	0.0293928105105553	0.812089084231893	0.198330301897029
cysJ	0.270781946143632	-0.0942420025180616	0.296313786547042	0.404242586154073
ygcN	0.0629005584929027	0.299471865765714	-0.0746733519757314	0.523791411787493
gudP	0.0643188531063998	0.0344366598394498	-0.655011250234716	0.727336127848404
yqcC	-0.0973364776820292	0.143923530346682	0.9993750566987	0.0112540296188419
metZ	0.904523623488489	-0.235494224327853
ptrA	0.249276678457628	-0.0815661728167547	0.364169771495236	0.38135278912724
xdhA	0.311117747236921	-0.0776759205988744	0.464150268545545	0.346359762542948
xanQ	-0.238757444691311	0.288219745298614	0.99255159592628	0.0388746664023433
gcvT	1.60573572903612	-0.11843042673066	0.603032024292323	0.293959108752993
epd	0.527411593483252	0.16978303436161	0.448409369860356	0.351990686194968
tolC	0.510764634028315	-0.155668963978934	0.853228297003346	0.174641375610705
ttdA	0.925573717727848	-0.301464636985787
rpsU	0.0283351171778669	0.031958955184014	0.883926406545472	0.15489059608736
yraI	1.19682847296729	-0.391599986381426
gltB	0.765118561740215	-0.0559949764174383	0.0824917526311059	0.473712187648198
aaeX	0.478120262586782	0.00993734881799867	-0.993269148839953	0.963047483681533
mreB	0.0502220833229851	0.019538648400806	-0.797170093988224	0.793670609224259
yhdT	0.460803894407189	-0.0358329059827436	-0.920598870402493	0.872298835037715
kefG	1.59565486195895	-0.433349186273635	0.478306184049768	0.341250919196552
yheS	0.092810615325243	0.0701004783026278	-0.553590830676816	0.686742830282661
yhfG	-0.109336106738687	0.195860843610365	0.874230996650764	0.161366141217384
yrfG	0.0306251612490936	0.0859104733049232	-0.334112467225566	0.608436536547314
feoA	1.05978286027219	0.0951166548359458	0.161521309040569	0.448359947381474
glpE	1.62074342312006	-0.34342142830222
gntR	0.208320446254094	0.0035104533259896	-0.937646189205725	0.886999716030441
ftsY	0.352931298036925	-0.00271539723597505	-0.986315591187027	0.947280091527533
yhiI	0.200675168766216	-0.0157086002039318	-0.938704042075567	0.88797246577603
arsR	0.0448032055299607	-0.00525775903578435	-0.913456258903847	0.866596877401563
hdeA	1.04127576813899	-0.174872235322015	0.953691721590861	0.0972489248067699
gadA	1.29421073688008	-0.332164715042064	-0.0509002622190564	0.516209060990076
bcsE	0.308313258249512	-0.0379790925629426	0.964954152505748	0.0845200974093418
mtlA	0.390915725060146	0.08831143398952	-0.664870042168466	0.731513089756597
lldP	0.955283680722475	-0.070984793499507	-0.463971367142436	0.653575949953427
gpmM	0.999985841790121	-0.32879975053059	0.174965297411805	0.444018674229998
yidH	0.281771873763408	0.0206951013438493	-0.971322067390275	0.923584328391844
glvC	0.45601039141067	-0.02504893664911
dnaA	0.287625155504111	-0.0428743188403245	-0.559540940913634	0.689022537176045
tnaC	4.50021868859064	-1.47630010716905
bglH	1.00824718429084	-0.230884500884809	0.0522124041951381	0.483372715015436
bglG	-0.996088455696874	0.530286478827787
ubiE	0.0095235750772806	0.0274173163979491	0.702945734256051	0.25186766077004
glnA	-0.190192782116429	0.362341765337023	0.90785114099962	0.13772186686445
yihU	0.387208422030252	-0.109586601429643	0.428967348124796	0.358877537233211
rhaB	0.318043934358084	-0.0979570675245837	0.999924005778343	0.00392426350132572
glpF	0.0991758715539029	0.0226537536634781	0.693309963559659	0.256151690680516
ptsA	-0.364648785123914	0.45227980926959	0.276983201999903	0.410665361202142
argC	0.271906393684954	-0.0575914767859831	-0.505502989472839	0.668693042322717
nudC	1.11584864143877	-0.258204936937958	-0.184496004087311	0.559065276465663
aceB	1.12124686619784	-0.0888048202620194	0.921185065604557	0.127222500315841
malK	0.226799688190282	-0.0212679213444854	-0.818549292663264	0.805221305283349
acs	1.06809115551493	-0.349167038109318
mdtN	0.0531673631201352	0.0357554997353776	0.299637357936334	0.403134314945848
glyV	0.180028334226479	0.381686811785988	0.397067011624516	0.370028051177282
tamA	0.00551394269968429	0.095265304087086	-0.08492042748605	0.5270636064233
pyrL	0.0647857077680683	0.254841895131813	0.0600461886463911	0.480875200210283
insC6	0	0
yjhI	0.0518026729733524	-0.00928561896394906
nanC	2.29868095302334	-0.501711646777184
yjiH	0.13587108718361	0.0633622813857407	0.539738974116784	0.318522936377131
hsdR	0.698658388649893	-0.170412446557654	0.960911469148357	0.0892924436778446
leuQ	0.210905498240489	0.290369303680709	-0.312191634928229	0.601063101855887
holD	0.0099803244133597	0.0757648534978177	0.970141321218291	0.0779806776159824
serB	0.543226303428038	-0.00116447344657228	-0.996288530795168	0.97256705265562

## Sheet: Novobiocin_{100 ng}
First_gene_of_the_operon	Intercept	Slope	R_square	P_value
mraZ	0.551282290991648	-0.00827209800181416	-0.0339749869273187	0.488086437764269
napF	1.50792286326569	-0.0801701108284937	0.265660584406115	0.0412182679564905
phnC	0.938354185601791	-0.0435666802966595	0.156825836434514	0.125067604058047
nuoA	0.106221711769273	0.0475735880412414	0.502060250596773	0.00403142876397257
ycjM	2.15926593945709	-0.220391369766597	0.696201444126207	0.0497677680016633
wcaC	0.277908647502797	0.00923226779583797	-0.109459918215745	0.660120916455585
hyfA	0.320223539211924	-0.019297185233862	0.0152425770665743	0.316947285320077
rplN	-0.1263614024551	0.0599518889819182	0.817501781152651	0.000033331744231026
gspC	0.0236919112193501	0.0214040457907694	0.135950528002625	0.176565804893945
rfe	0.135473160271431	0.00820224661808059	-0.0466109263012153	0.475420977397781
paaA	0.536545113549823	0.000502772591532959	-0.142825532417703	1.11928630239291
yrbG	0.836330970843937	-0.0179007968609381	0.0983230097110247	0.182130016402577
rpsJ	0.263329334862136	0.0537761214234517	0.718754261566782	0.000600500009175759
rirA	1.56391850778205	0.0176667040539024	-0.0502320591682148	0.472072895000238
ymfT	0.3550537339042	-0.0268101979762093	-0.176615504316401	0.535683659786708
sdhC	-0.312312680629002	0.327773531131401	0.856742124712845	0.000607371734879933
flgB	1.73758274858012	-0.116809034006064	0.36117647426813	0.090236028075222
hisL	1.76753279869843	0.0346464421893105	0.236842028201946	0.125181227927019
hycA	1.23412241582573	-0.100718504869897	0.282702302439309	0.126065272626439
yiaK	-0.0199677623778383	0.0494181088201768	0.309309954198614	0.193369650297125
atpI	0.477506919232683	0.105685169229295	0.831920447136993	0.000377379699046472
nnr	0.48954063060933	-0.0228136719738324	-0.0621608683762258	0.489520340442974
bamA	0.0754227754558152	0.00764311457505428	-0.100245061093578	0.569304429271325
yafY	0.392499485447097	-0.00353760226635536	-0.165202555318221	0.933633094295026
yceD	0.165103016432172	0.0635033181344611	0.286615367582396	0.0987119457296339
ydgK	0.293529438706628	0.00105758390681547	-0.166477432042627	0.976122919929296
thrS	0.439814307181619	-0.0241796858201752	0.110893238297284	0.220152194036678
hybO	0.247264730550484	0.0278555942491771	-0.0543379834019531	0.454466431128467
metY	0.319989333110463	-0.00854295798563043	-0.152244466753516	0.79324165170361
gcl	0.0926296232560085	0.159841590573167	0.251304091457072	0.177066634662915
metT	-0.0651409260816638	0.176654199538268	0.200018327937269	0.207988270373945
rutA	1.00506655441455	-0.128032150787997	0.476802825276341	0.0516909577073015
lsrA	0.968090379412096	0.019016492204205	-0.177913413322794	0.771798502392617
ydjX	0.742092772598886	-0.0318299754721885	-0.162695323062871	0.705307931481578
fliL	1.21524066738454	-0.131569301335829
arnB	0.83323067171138	-0.06217841822698	0.12710626827399	0.22934484978455
srlA	0.81306161599974	-0.0919471543783851	0.295900576416523	0.119401171683117
casA	0.278013610119701	0.0390220247641051	-0.0912528295512103	0.511783791028291
tdcA	0.446181628952122	0.0106138334708543	-0.329748850209828	0.934012859650302
rrsD	1.66635373799462	-0.106296680453679	-0.460869338791112	0.838484962085285
aroK	0.481053168163516	-0.0294046374738418	0.267543514920128	0.134066420038794
ilvL	3.98524125762366	-0.451811369964968	0.599253126502601	0.143941930901647
nrfA	-0.0170229346640279	0.0887429627852128	0.214643462038026	0.165141912223015
sgcX	0.814909332737517	-0.105959801007509	0.79845133079412	0.00418687338206956
fimA	0.336651861309623	-0.00592684321420035	-0.185334527204352	0.813469771901049
caiT	0.147239648055121	0.246227722661934	0.591801437630703	0.0453726520189157
lptD	0.495230702512928	-0.0243318033245242	-0.159242800172389	0.60560013665454
mhpA	0.927262674393745	-0.123958995891218	0.269116891380124	0.283938135177263
nrdR	1.55166195794545	-0.209441225819073	0.632155821537333	0.0363192413406532
citC	1.62719898765278	-0.244930955380446	0.101525898692003	0.366740759408385
elfD	1.57770056967016	-0.228976828307187	0.104987380631191	0.276309560882508
hyaA	0.528440766916904	-0.0140635009300298	-0.229771053603722	0.940209796822519
hinT	0.438257581331259	-0.0546799775670368	0.278218304520817	0.162262766924015
trpL	1.90749494777229	-0.213370642610054	0.770917952906155	0.0319445991913588
recE	0.142989684900804	0.048170285723952	0.213986480984195	0.431355149038483
ydaS	0.695976737598696	0.0313038361174089	-0.282501588752138	0.752984697419614
ddpX	1.12356213042503	-0.136649669754689	0.351844287798171	0.172973376119366
ydhY	0.442308127718191	0.0568264186842516	0.0840161701862868	0.326792837975952
sufA	0.727795385696475	0.0709018149521164	0.681948724859762	0.0266929144665709
chbB	0.284870504839678	0.000245887693523925	-0.249982870262122	0.994447230736779
ydjL	0.661189752164458	0.0399847613320016	-0.318805227893116	0.867335555160889
tar	0.799288279362521	-0.0463654656391426	-0.00896407100107388	0.383653693100951
fliF	1.35814976289556	-0.0359497709139881	-0.277666156051665	0.741661909486438
yeeR	0.164907172530239	0.0306200907605481	-0.111534022795179	0.519195822005137
mdtA	0.824744186488462	-0.0942165287611887	0.556887680084004	0.0541585033936468
gatY	1.06764808879814	0.164296080791459	0.353971535757077	0.301987086840686
menF	0.712762287778373	-0.0278380143619108	-0.102347454215054	0.504765315376454
prmB	0.277508475491663	0.0120707052172023	-0.233676764434657	0.829334858191039
yfcU	0.437449309880444	0.0165043452852124	-0.625085224298024	0.714935794242309
eutS	0.26733773068786	0.0101685901137643	-0.486011935204987	0.903432010842058
hypA	1.18748436425564	-0.129178625835925	0.0362993623296088	0.336935884697735
cmtB	0.0475752129323391	0.0889904903741869	-0.0514455087492367	0.435902437014105
glcD	1.37987901131139	-0.0643925891939038	0.199325302495485	0.208432150556943
agaS	0.649327446666018	0.000757785405416029	-0.333307820379479	1.12443045474573
yhfX	0.663306440888933	-0.120868917596827	0.36674493676528	0.119653724152899
nikA	2.0829542329509	-0.21425998262531	0.888747248648703	0.00306334161810845
ivbL	0.242868109398249	0.224468790447742	0.135196029984309	0.252853693636987
rbsD	-0.0207976372257786	0.185441518765168	0.674606435947297	0.0280086670290249
rplK	0.133592865738814	0.0820181022583079	0.562597513058671	0.0526593186541218
thiC	2.48888084839923	-0.21500758202088	0.286799688492821	0.204702740246587
ulaA	0.31664310669496	0.0307066779963732	-0.247811967324318	0.681019475334194
ribF	0.46742797177502	-0.00300011924937487	-0.332075889486191	0.960905400108088
sgrR	0.511946104593725	-0.0591608013634769	-0.227128168292336	0.573485575306325
leuL	2.01274922014225	-0.183729296748299	0.694747108729905	0.10753259303961
rrsH	1.8386114316143	-0.18725591769281	-0.404019826274852	0.747043911946299
insA2	0	0.159699828272774
cyoA	0.427647485547542	0.0209755312594501	-0.310180174803902	0.832704663201856
ybcN	0	0
entC	0.0249568426263794	0.263127654835942	0.768951164162039	0.0323734281990213
rsfS	0.446051067062133	-0.0375666909787973	-0.121726771613612	0.50652524796723
leuS	-0.023004501522962	0.117739439698938	0.625904781527836	0.0693638825661448
gltI	0.535800693422076	0.0863857308582674	0.865294081085303	0.0459580438697318
ybgI	0.262727051180452	-0.0292225083454909	0.0678575381765389	0.338386423470617
moaA	0.511166411575829	-0.0127591956334846	-0.291429889877431	0.77547023552176
cecR	0.183183916736081	0.0177982980421835	-0.210001735600279	0.618817566168017
iaaA	0.239916124195777	-0.000855704830125196	-0.332496090180425	0.968097766114523
hcp	2.02398336439718	-0.425596781442621	0.813693126856837	0.0231736970336903
ssuE	0.967927113769017	-0.102861243068525	-0.00592149705462353	0.395928486922109
pabC	0.372388980540809	-0.0679604479786497	0.994108061380907	0.000124837424915619
oppA	0.397438153409387	-0.0417877233761461	0.439118480751107	0.134999880726388
sapA	0.5382820895745	-0.0722833424108177	0.593939593920198	0.0791788738772341
puuD	0.827141071610083	-0.19049864941309	0.356730975320192	0.170712369330762
pspA	-0.117007508012337	0.240942366543689	0.0868737732828889	0.324776529812892
ydcS	2.32921129200077	-0.282989553150728	0.337355593308855	0.17977540807022
dicB	0	0
ynfE	0.352208409850644	0.00583834443283496	-0.284752822691933	0.758447368540061
ydiQ	0.48694726615594	0.00888309754718389	-0.482071050741798	0.890671902793465
astC	0.252287916013078	0.0298935816413834	-0.264671971057519	0.71356645758893
rfbB	-0.24834845641432	0.147554832946941	0.573779621372721	0.0856626271571065
wza	0.674902840600097	0.0243466535926473
yfaA	0.473569035207654	-0.00656144757398363	-0.990420625629715	0.955905847697693
argT	1.37279940493774	-0.265242152448705	0.576291020630921	0.0848424595937581
yfdO	0	0.039130939174597
yfdX	1.79809835165102	0.00382281546718632	-0.333243885805649	0.989571542752384
fryB	0.844918216951262	0.0401531271359496	-0.626037419450941	0.7153242880871
cysP	1.48467408349206	-0.00657236828028895	-0.327924408932715	0.918959465929967
eutB	0.526194241071769	-0.0116318125677931	-0.304150196990816	0.812321590305857
hcaE	0.836712523458503	-0.00393680915122294	-0.332146571040586	0.962019718361747
rnc	0.539827922110186	0.013463376101075	-0.302740506398678	0.807876363116163
rseD	0.179703551696241	-0.0283170670908378	0.00188200278157202	0.421564176546455
yfjX	0.348258042181384	0
glaH	1.87698899965065	-0.344441355928878	0.92470993366033	0.124307466449181
serV	0.1150669614233	0.0775044467013756	-0.00401184065966653	0.424970633016404
fucP	0.0647381590671596	0.0692928796397495	-0.145814916723563	0.514074708570384
ppdA	0.193333755622793	0.00318635496876123	-0.332001137238459	0.959760507856842
insC4	0	0
xerD	0.512041019122188	-0.0556301177237559	0.97460519837719	0.00112201304986761
yggS	0.558732845665617	-0.15760210903142	0.642806252505346	0.127147873346485
nudF	0.525473624874235	-0.0632906598342581	0.419430538418997	0.143132237752976
garP	0.527232964338398	-0.0133942412559127	-0.498049489896617	0.963939771646291
mlaF	0.781964370658849	0.0434804645302271	0.492600960840727	0.114119865261354
nanA	-0.264760797018926	0.646971973469571	0.925088837503294	0.0252901842075274
rpsM	0.582842630160613	-0.00257678066901654	-0.321885722956697	0.88219181452489
frlA	0.250854621807067	0.0190768345096956	-0.324170580711117	0.894572109987375
glgB	0.384283581654192	-0.0759409715010583	0.651643221629252	0.0618725407827338
ugpB	2.5645096261354	-0.352992728445912	0.683259601527579	0.0531707114393658
livK	0.0800683531467149	0.0113577927621154	-0.284883127548393	0.758767540481634
dppA	1.29714497222551	-0.029731086026344	-0.182195533711177	0.579568059946442
dgoR	-0.308673221326313	0.261026974285365	0.845277935290608	0.0174001288602239
pstS	0.739475252984316	-0.0588589691975487	-0.15487266075202	0.544797032028386
yifL	0.599466451186428	0.0936726810673661	0.839768953325678	0.018362715260234
rrsA	1.75807041560195	-0.143822199167149	-0.41874373632803	0.767253695092747
thrU	0.47390853395486	-0.0485534366804517	-0.379400676812871	0.716451858070946
alsR	1.11667994000756	-0.148383381610278	0.281600437718208	0.207375432971106
nsrR	-0.0758171698538368	0.264996783599812	0.381756158106995	0.233294424998751
fecA	0.759595402541665	0.0386967916558146	-0.152548311164384	0.54198439975528
thrL	-0.0395346322343498	0.290026446049173	0.847529689339898	0.0521850780734676
fixA	1.91491855967208	-0.0420641958114387	0.89473597798106	0.147363682662635
pdhR	1.89943157520793	-0.457089863608788	0.097805901905774	0.368701918316567
yadM	-0.551960930764126	0.909766790192987
fhuA	0.733735923406939	-0.158559072721084	0.83056942378517	0.0581686549474759
dxr	0.600409910491513	-0.108812847470166	0.99387370188181	0.0352521943700275
dinB	0.415897174872843	0.189167720136664	0.562565505882215	0.158348644674366
paoA	1.87568312384171	-0.206926265651874	0.940830614802026	0.0199215627301298
ecpB	0.269587723887089	-0.0533653178058301	0.194057981345145	0.31977553638761
eaeH	0	0
yahD	1.22967741177753	-0.208121817352403	0.400349125090326	0.368888856746261
prpB	0.164086911561095	0.0070166134913042	-0.477645424839482	0.877921950756855
tauA	0.356912228314939	-0.00960088183165211	-0.497959606595882	0.963118266453266
tgt	0.752733150355789	-0.107501676473198	0.139910955631678	0.346848177102405
xseB	0.555224762007374	0.187994367417512	0.99867564975316	0.000441547564405717
rhsD	-0.657939677815889	1.00689674887519
fdrA	0.424167617595025	0.145885687786963	-0.0926765913318321	0.478896421896652
cusC	-2.65027122020537	0.93379449140318
fes	-0.06160864172246	0.527230360237263	0.504974793635806	0.181474987702145
ybeZ	0.281282278747249	0.0252935154962079	0.487896783434344	0.188459578565001
nagB	0.110410075113739	0.0982034474247714	-0.12132083943386	0.497553213055592
kdpF	4.91704104301714	-1.24649065834986	0.966387442633295	0.0827637097356646
ybgC	1.01543578359079	-0.069145142955256	-0.42286699279737	0.77323579470791
galE	3.00241644748255	-0.581147516384709	0.4617378849742	0.19927620868192
bioB	1.08202080399016	-0.104483403907457	0.277877334164771	0.279871615999494
ybjC	-0.0496867615952205	0.0764310275095588	0.0480685035938948	0.39553411808777
potF	0.92413550654428	-0.124533717631297	-0.075789715734881	0.468204121700115
artP	0.302184167289835	-0.0526839735488416	0.980360338709376	0.00656812388925373
ycaI	0.15939364309743	0.0872868953624034	-0.155286041044281	0.520615701164004
cmoM	0.118356627500153	0.0298079894902991	-0.0762929468416691	0.468519644039198
appC	0.401828198677141	-0.0775375199862463	0.343910426155145	0.388248342676147
pgaA	0.196535822042898	0.0122235612477701	-0.413846254428319	0.760342264090807
csgD	3.14517489935874	0.197558600730955	0.091755148902613	0.37190491754692
potA	1.65858490773323	-0.141719640527415	-0.0729886512659685	0.466451283864956
ycgZ	0	0
narG	0.998207142409486	-0.270142801892999	0.422018412198306	0.215985369099825
lapA	-0.738373966028795	0.684007445037221	0.772002898152593	0.079129796278689
ycjY	0.626560487010336	0.0174620395211151
abgA	1.79305176592078	-0.46341452554483	0.731435606365749	0.0939331862878438
ynbA	-0.871779549086007	0.388352043945928
narZ	2.32813527436631	-0.226042954207253	0.638986166508779	0.128607946440953
essQ	0	0
motA	0.824617735486853	-0.105674970840639	-0.881693915985342	0.843596552574855
glyW	0.359650595090768	0.183456594823182
yehD	0	0
yehL	0.0406362009173535	0.0350122869655727	-0.221948931584476	0.569456879112345
osmF	1.22497687493391	-0.0395719163135603	0.126486169936787	0.353735776462502
yejA	0.2070008721929	-0.0278101762405229	-0.319514453757724	0.653122936049599
atoD	0.564376968528027	-0.0352072000091405	-0.771611912753507	0.780549214921218
yfaX	0.681250602842671	-0.0734353691867875	-0.177559730459876	0.536362016554493
pdxB	-0.128536255466838	0.147101149443236	0.588981138270567	0.147951042771772
valU	0.806495674946841	0.0759488497255494	0.14218349751809	0.454587691115
eutN	-0.436742957605059	0.437955035138293
hscB	-0.141663070595276	0.166884825523864	0.821903572250586	0.0612406867747957
iscR	0.970532686707478	-0.255438260524846	0.919932890322971	0.0270550237130669
rrsG	1.73640260544012	-0.144004072427279	-0.969964732952116	0.921787904448942
rpsP	1.08027418270018	0.049005787383712	0.526168397725582	0.172889206242363
yfjR	0.196732318404614	0.0350662610129874	0.644413614809371	0.277101530281899
nrdH	0.683301233209238	0.033556665927489	0.862217357044685	0.0470336287693797
relA	0.332182118663088	0.0477005712177884	-0.0866629402963326	0.475063775490351
ygfB	0.724539803051835	0.0570298248721226	-0.0598630357944199	0.458313150608472
scpA	0.1140671715297	0.148579151525296	-0.196048037029682	0.549850422659077
mutY	0.571952981987548	0.0561836607335533	-0.296203417869548	0.631402132281034
yqjC	0.640998507039297	0.036406322513061	0.882236021962483	0.0400569385071208
kbaZ	0.0798242957058628	0.466586778687151
rplU	0.586719223939679	-0.0700571677145224	0.553821564573786	0.161818808540864
yhdW	0.19913351137314	0.0194091348539106	-0.983453578933872	0.942014711683099
yrdD	-0.0102575539665523	0.0949915713349278	0.234616277508813	0.300182748850905
rpsL	0.525224868033576	0.108936345776559	0.573177387318187	0.154156284207622
yheO	0.614693899311174	0.0177501525970798	0.0192637920118683	0.411632885571223
nirB	3.72440659809327	-0.668031235264812	0.622318835836841	0.135007192385647
hofM	0.73780419289077	0.105941048417181	0.910617044035113	0.0302519076120463
gadE	1.27479367302714	-0.275071921396964	0.955065865415582	0.0150919280069563
bcsA	1.09877847894792	-0.213412201201789	0.245112471023171	0.29520098797687
xylF	0.401904898775072	-0.0219669120236754	-0.950742533095892	0.899677078631687
yibN	0.466913003268089	0.00810804378999209	-0.465827231514266	0.849063438302192
rfaD	0.645731112552049	0.213467459926759	0.848854552508233	0.0517192565812476
yicR	1.63210388130661	-0.371456191081514	0.811596214850167	0.0649077710905849
rpoZ	0.594795037787782	-0.0460183748825372	0.246971421756071	0.29432234849233
asnC	0.716679968541288	0.12671581182379	-0.245359768716746	0.587980395868308
rrsC	2.20836992211226	-0.180025530988561	-0.854684767628416	0.826249592792291
argX	1.08729398990355	-0.204736292523108	-0.459876875382239	0.652106459900904
hemC	0.619084310746534	-0.00570476346998176	-0.487702209674308	0.909454282907501
tatA	1.04937549653299	0.00703082873457205	-0.491211524223281	0.923456000554285
pepQ	0.917981371871636	-0.208049684758745	0.584552254435902	0.149685448618806
yihX	0.25783729756339	0.0401234647336511	-0.798616647178876	0.794434467769879
fdoG	2.16625857234965	-0.516042722525594	0.988072031363192	0.0039839253763048
frvA	1.00898172050029	-0.26686505097987	0.744852374300531	0.232519885739413
rrsB	1.93925346715399	-0.149618890236525	-0.946721094338784	0.895626531258853
rrsE	1.9779982741996	-0.159471566876232	-0.935005388727675	0.884605641989802
yjbE	-0.165535426598852	0.331017751612091
malE	0.246276189841561	0.177317927912767	0.459505236184043	0.348026744966806
frdA	2.07019591311976	-0.185850857897395	0.939371980099375	0.0204177828960707
yjfK	5.04668966325992	-1.25982657107048
rpsF	0.423515496637495	0.0510989198852684	0.0013794190975045	0.421853871356901
ytfQ	0.480983960420543	-0.0331986065271109	-0.101499711119458	0.484571188956521
idnD	2.5120047822617	-0.559458053256776	0.865022416914091	0.0460529655115049
ytiC	0	0
yjjB	0.578183624090563	0.0108498553109019	-0.405354834606775	0.748809281762211
deoC	0.68355524904343	-0.0873298135137672	0.0685293381792746	0.384354356154303
creA	0.266987651171017	0.138338142052404	0.397662848813851	0.226409734284852
dnaK	0.102475491701946	0.112879273485637
insA1	0	0
araB	0.623589236449628	-0.0561484303685303	-0.907456552655629	0.86197888226045
sgrS	0	0.101381519212544
secM	0.468508908635739	0.0157038461475206	-0.983573089727447	0.942225076927414
coaE	0.494990812758125	-0.154214704117915	0.918394725693304	0.129486007328439
ppdD	1.4562216351066	-0.366703511900867
yacC	0.0523182312888513	0.282478510405841	-0.165342592451053	0.55287298295888
sfsA	1.43016620829587	-0.297565289428581	0.593640414351113	0.297690161711122
mtn	1.25651123323654	-0.0201855380293603	-0.979793718393638	0.935902315703555
map	1.16476171057284	-0.357330482334243	0.815366166936774	0.196535645846641
tff	0.188752749925472	0.158712298817876	0.612853135690937	0.290021719999137
yaeQ	0.0527387752204101	0.0930705744146807	0.0500134523927483	0.484073579369695
metN	1.699296981185	-0.330245324262335	0.966367497662627	0.0827884005205204
yagA	0.787621596242002	-0.12693994463713
insA3	0	0
rclA	2.49377103297964	-0.591000818654696
ykgE	0.913658715176603	-0.0311713335395732	-0.898452466767623	0.855307725742859
betI	0.391456459894911	-0.0372066178633813	-0.511714532371758	0.670989452837202
cynT	0.141474836127107	-0.00337788475634553	-0.220930690389422	0.570909459938124
lacZ	0.30431129538423	0.382053985867752
frmR	0.232854818827403	-0.0803461880619338	0.930587009348219	0.119297196500696
insC1	0	0
insE2	0	0
aroL	1.95501547255684	-0.651636005084372	0.998344808052521	0.018316784214329
clpP	0.641750241522829	-0.184233746862987	0.281852719431277	0.409051044657579
allD	0.957139019271102	-0.0398465184893456
insE3	0	0
essD	0	0.129107508632602
fepD	0.524440528953127	0.0304586823274531	-0.225310807239659	0.572339752297317
chiZ	-0.762285281297141	0.402335939763623
fldA	0.358963496136054	0.0920701434664664	-0.566415193894073	0.691670126212726
speFL	-0.933743118617403	0.477042862230063
ybgQ	0.136980744153442	0.0738953200228493	0.588027470987592	0.29990468804181
tolB	0.555484647276168	-0.114638335003587	0.984145329660654	0.0567569707535312
lysT	1.77441083972645	-0.253085107585415	-0.264952031569896	0.585356125145751
modA	0.692558356991782	0.0624606800677528	0.377949040278796	0.376629448755875
ybhP	2.4150852815051	-0.161927649212122	0.78018656217597	0.215124110925451
glnH	1.42447178479118	-0.018068139825083	-0.695158330334551	0.744665752407863
dmsA	0.399144125908669	0.0367023794045712	-0.952022605020446	0.900999977194816
cmk	-0.119542390000397	0.190292578810944	-0.159430867534086	0.550965907178175
pqiA	0.711499996898369	-0.0487689097835213	-0.71948715624391	0.755623085145013
gfcE	1.21825030047093	-0.312741905948614	0.936019439491271	0.114480713879607
gfcB	0	0.107483091055775
insA4	0	0
torC	1.11798113303588	-0.337812986666985
insE4	0	0
csgB	0	3.15981534067663
ymdA	3.02513403785113	-1.08465051151066	0.375683927248626	0.377407833222326
flgA	0.304769662829314	-0.0175242185689784	-0.970618792785925	0.922648443155099
lolC	0.36999493178578	0.0103102771173503	-0.968259433142686	0.919586690285596
ymfH	0.496832500608858	-0.122196502323242
minC	0.464733314613296	-0.0197593821948008	-0.853499913756581	0.8255244708489
dhaK	1.14912891241215	0.238173100460817	0.97904794072388	0.0652739195912444
lolB	-0.017267314864938	0.180804493214776	0.741711888362389	0.234014182887482
hemA	0.147359857670153	-0.0224196057635658	-0.85840098819128	0.828541762419122
ychQ	0.296872911750381	-0.00532427561534687	-0.984199635807465	0.943340573831703
tyrT	0.0548389113669257	0.15748717421409
yciG	1.44364434872519	-0.490502386202625	0.855182312949577	0.173445101275463
yciV	-0.0481103552997341	0.217514411194655	0.438987185375392	0.355337347640684
puuA	1.3549067315403	-0.374390915424996
ycjX	0.416344428212496	-0.117435807440628	0.934226890840636	0.116091107671604
ydbH	0.239357793147101	0.27893311407407	0.827811844713056	0.189585481591379
insC2	0	0
yddL	0	0
fdnG	0.153532680583571	0.233947312514619	0.485200452888948	0.338746631278509
ydeT	0	0
marR	0.663363581826311	0.159913593993773	-0.684664285363029	0.740051171184584
nohA	0.114019202112556	0.00136557187029874
relB	0.377597437983366	-0.0587707649575936	0.665564749222104	0.268190744395048
dicC	0	0
ydfA	1.35963575686535	-0.345764623244952
mdtU	0	0.534150793340292
uidA	-0.0936125024739351	0.163695514010668
pdxH	0.94447672802322	-0.230329074872136	0.885658112905879	0.153707677765943
ydhI	-0.0878714979665968	0.195187946696935	0.00803779748982736	0.497441462045776
nemR	1.01790370375694	-0.295881889378848	0.445042450443506	0.353188584640898
ydiJ	0.417629754077297	0.175407132694995	-0.493097815009427	0.66413553411644
ydiN	4.47256969667458	-1.25402908531798
btuC	0.58975007462365	0.113706701672129	-0.489161532521495	0.662697146824057
ydjA	0.0668163999264147	0.0892055437951725	0.951141182376809	0.0999127510010381
manX	0.176149447575249	0.0130081113323283	-0.938594480084245	0.887871342631519
yobA	1.00628249394674	-0.243576500935759	0.775722001931659	0.217385901732993
nudB	0.25006480412708	0.0812008382102633	0.9859491867647	0.0534226819173641
yecN	-0.236308979336061	0.346666767201105	0.991911756120174	0.0405121602942467
flhB	3.23580899835118	-1.16967279718817
insA5	0	0
araF	0.916549466699899	-0.182513122862268	0.753902121999477	0.228169267407087
dcyD	-0.0556056099159214	0.0665524505202387	0.977478214172381	0.0676838437786132
fliA	-0.255626617340396	0.239941773418924
fliD	0.202107465892392	0.15579932619139
cobU	-0.183509772532267	0.188730696733858	0.582360117479036	0.30212937490938
insC3	0	0
wbbI	0.921636075368953	0.0194320822960769	-0.923135054181041	0.874382201984298
wcaK	0.609536535731038	-0.166979831243553	0.939536363124151	0.111256445190915
insE5	0	0
yegT	0.182397798165949	0.0295769480417584	-0.552374912673034	0.68627830528402
mglB	1.39235471106888	-0.457506326496956	0.195415001237982	0.437394623203489
fruB	2.05716354311504	0.0944284260347178	-0.0909106644294342	0.52897777278559
nrdA	1.10095245426019	-0.342323936354697	0.424990870273786	0.360277302599489
glpA	2.65527108735761	-0.665892996990984	0.747529417387261	0.231239893236272
cvpA	2.02120818830925	-0.263075910463039	-0.576930411079548	0.695749624742427
yfdG	0.163704719568332	0.297883514749446	0.550114147170614	0.314584198367616
yfdR	0	0
pyrS	0	0.191746912595853
ptsH	1.02590626719097	-0.254288195086139	0.682497757404027	0.260893687222019
murQ	0.936433087756776	-0.137976493154927	-0.414089143236837	0.635899825468288
yffB	0.172588818816222	0.0769449289914133	0.282830614431962	0.408726569364118
yphF	0.367806194301636	-0.0584552891453836
yfiR	0.53337542076745	0.0742894925881428	0.554044818783122	0.313083614186901
proV	2.57442329219361	-0.529105625214066	0.621634972095348	0.286468736973076
mprA	0.595542127204123	0.12711581680064	-0.745980042462555	0.768018590835147
cysD	1.28976553732289	-0.362761863468274	0.642677689694411	0.277823449428436
cysJ	0.501971611433377	-0.125359973947143	0.968548498549736	0.080044354229943
ygcN	0.898422063108896	0.0177340644576673	-0.99844744353116	0.982260350590532
gudP	0.213531190057212	-0.0237090362140189	-0.976506240411233	0.930865418382027
yqcC	-0.203858324457108	0.161020459191801	0.614458211480273	0.289374647149899
metZ	-0.129410666680313	0.208808893973175
ptrA	0.390932160625149	-0.107063696343041	0.800422465353744	0.20460853454505
xdhA	0.321462318323641	0.144118483394318	0.595897880894584	0.296796297266136
xanQ	0.076494050586089	0.388740729998262	0.767960029362411	0.221271927617581
gcvT	1.31504287555543	0.0570217440022503	-0.935350305286204	0.884915628203829
epd	1.52184780888156	-0.161700402383424	0.430216903511724	0.358437076835243
tolC	0.377197712359174	-0.0624731820074303	-0.416017851168299	0.636574621036937
ttdA	0.611407776875137	-0.0710820977734658
rpsU	0.444395150958789	-0.0701184505961591	-0.851098110759452	0.824062819865109
yraI	2.2693700854664	-0.713454330020231
gltB	0.86627660911697	0.146853257010896	-0.209692513568562	0.567246296493133
aaeX	0.437088914448031	-0.033988228991883	-0.975847453564184	0.929898938494698
mreB	-0.0331320412084451	0.115932475865443	0.662901450041637	0.269324827389123
yhdT	0.35151353464312	0.0274425895233238	-0.915228481156716	0.867989973667223
kefG	0.602747922194933	0.049537377890337	-0.980292682219614	0.936701312125718
yheS	0.537155438994009	0.130953498413601	0.98240943458198	0.0597920868966251
yhfG	0.791879555657585	0.206488805565653	-0.111187384444638	0.535465375533138
yrfG	0.451234101554489	0.0700391866075777	-0.393644785573378	0.628785997661877
feoA	1.57066209109547	-0.100694583303486	-0.148376628716035	0.54740478624408
glpE	2.83866153690117	-0.405802887340518
gntR	0.809956891414305	-0.178987450294904	-0.197387821874528	0.563245818745611
ftsY	0.91347121720498	-0.0939549175319828	0.676785297712253	0.26337254032215
yhiI	0.785807752392543	0.0792145634063847	0.964360694222919	0.0852369858604345
arsR	1.08373866848949	-0.315987279329193	0.853700932081812	0.17435269819536
hdeA	0.014060016378312	0.234252995265638	0.789744938440097	0.210212877875219
gadA	0.552326175722577	0.0696176205658866	-0.701023011364808	0.747272989316817
bcsE	0.486617308366107	-0.159678255429773	0.912819004754255	0.133900715950291
mtlA	-0.0150464347214162	0.153366026772785	-0.252769427682524	0.581341407619188
lldP	2.18232360565652	-0.702185150350775	0.978817770034139	0.0656327451645449
gpmM	1.34578899709776	-0.411789763429956	0.870884813537481	0.163546533957075
yidH	0.231357120895952	0.128433793635385	-0.617417536443636	0.711821075449974
glvC	0.186721260187892	-0.0217131559664015
dnaA	0.436298592242101	-0.0802973981350972	0.558638345918136	0.311323986095406
tnaC	4.58066232650097	-1.38443022697193
bglH	0.702153248191996	-0.0477868023982194	-0.407295755260505	0.63352817333811
bglG	-0.302394685345845	0.240682822771401
ubiE	-0.00618212304711562	0.220226209628836	0.733337659961661	0.237961463552811
glnA	0.450172659966295	-0.125433598968649	0.836874471434694	0.184380397475837
yihU	0.0912822882710931	0.00890368031000716	-0.992451672750075	0.960865116330846
rhaB	-0.0425440222940531	0.153155840099104	0.637720911817579	0.279877317744855
glpF	0.242503374915235	-0.0279342039115618	-0.970745263172204	0.922815923551999
ptsA	-1.05428511450838	0.823954609243586	0.596880735223307	0.296406545028115
argC	0.132302249008743	0.0578486539557071	0.691010527064341	0.257165810199351
nudC	2.76855644341793	-0.756589984417228	0.388482285486437	0.372999468414652
aceB	1.5276199099157	-0.236119358593059	0.99995709217096	0.00294872959638281
malK	0.304909944323404	-0.0156922917027648	-0.974848253051118	0.928457567663115
acs	0.248194398985284	-0.0572861510247422
mdtN	0.534559397621716	-0.102394208567915	-0.701372581495117	0.74742905778112
glyV	1.04595965887664	0.329494384150956	0.638168253952979	0.279692410969198
tamA	0.175330651308516	-0.0177859822874536	-0.673177898714908	0.735071182922522
pyrL	0.523850333033652	0.149257916170069	-0.146835510425736	0.546908800086048
insC6	0	0
yjhI	0.6071046194237	-0.173773368077673
nanC	3.98584886096077	-1.06351402880331
yjiH	1.52896372420738	-0.443052946233494	-0.0769040432238535	0.524503511083727
hsdR	0.948154529030256	-0.223920816281463	-0.405075985494725	0.632754938165731
leuQ	0.13393538054717	0.318001813382376	0.04980513632337	0.484139971174632
holD	0.526680571500508	-0.159709760861648	0.194705065016327	0.437625028716198
serB	1.05414648177742	-0.136237109905439	0.0878113541511528	0.472012731432007

## Sheet: Novobiocin_{500 ng}
First_gene_of_the_operon	Intercept	Slope	R_square	P_value
mraZ	0.83549731319961	0.00292851001012194	-0.0687800899792921	0.854913230976615
napF	1.78525434077411	-0.119557418746121	0.355393784466735	0.018565392568647
phnC	2.0057006590993	-0.11352037133355	0.399653158392832	0.0218556426653592
nuoA	1.51947133599017	-0.00737098363848986	-0.072731104884495	0.67426987137116
ycjM	2.5703047947634	-0.198661016792557	0.272930112141087	0.211879366524905
wcaC	0.963640026863985	-0.081974280400651	0.850349349725736	0.000249555160329127
hyfA	0.555497497796625	0.0292551089105244	0.00538227016639647	0.335771743929962
rplN	1.10675708061392	0.033128137309496	0.223927594580861	0.198301328062073
gspC	0.310592761924225	-0.00412156492943115	-0.126241060069708	0.757317066269858
rfe	0.116410316765889	0.0128552059753476	-0.0322034780357923	0.428292323986446
paaA	0.571810675562754	-0.00360632812335322	-0.141430790949919	1.05810547759929
yrbG	1.16034782696529	-0.0591202821667564	0.378181702934695	0.0259955614134886
rpsJ	1.33453583663075	0.0138673158124699	-0.055240187158347	0.507414072669812
rirA	2.53619357111568	0.0172245733073291	-0.0877907751513713	0.615069477984191
ymfT	1.25648907610067	-0.164145505384327	0.790204272060316	0.0725647292810436
sdhC	3.97249272543203	-0.145353242628131	0.637401830489783	0.0107367944016063
flgB	2.11709763233618	-0.169492546798654	0.610154735446117	0.023375268187699
hisL	3.90492261362833	-0.0819379941899028	0.77994352724677	0.00226474796626238
hycA	1.26212985594978	-0.102870020497859	0.365015277809895	0.0887032671813117
yiaK	0.229662174853327	0.0545468788002891	-0.198547023650511	0.602106335414059
atpI	1.78075748885805	0.060527013327942	0.374674359659363	0.0469850586510642
nnr	0.616453326396423	0.0135880077576469	-0.134467563701154	0.826520514642999
bamA	0.257536632409705	0.00474628124747805	-0.163947191266363	0.90961517847312
yafY	1.35434195928653	-0.126231468447966	0.22691776804391	0.131096126074384
yceD	-0.0751360324608422	0.11824894164075	0.668542387634319	0.00809266671865861
ydgK	0.193634199881905	0.121637907800196	0.738233848588089	0.00387428159014916
thrS	0.868588988153598	0.0474662919192738	-0.127935363128055	0.665853453858577
hybO	0.787868328684744	0.183418227967898	0.575066953111195	0.0177708300620371
metY	0.575336049576027	0.0508580611067666	0.228803252253722	0.129954874955181
gcl	1.32411085775393	0.0659681607044852	-0.212272893650738	0.742028560420025
metT	-0.0957513680371998	0.526888992517482	0.788892746304188	0.0113625884817467
rutA	0.588425176150399	-0.0568731435837482	0.129730065831102	0.22714882619753
lsrA	1.31274648858065	0.0569101940396628	-0.0893108565869176	0.507849435383646
ydjX	1.05683445566834	-0.0550245727621876	-0.0999456995399293	0.529974864102214
fliL	1.2399057539744	-0.192779459346797
arnB	0.37634162740228	0.011972907815037	-0.194463355881721	0.884951970264651
srlA	3.91213397101891	-0.538646399713223	0.810881689357274	0.00355566533093724
casA	1.65522542964413	-0.242034700346265	0.762081929639013	0.0064200412296454
tdcA	1.74066495337578	-0.167032752756825	-0.168396116098065	0.561595586132722
rrsD	1.78036276264601	0.037609069923577	-0.498335809670414	0.966691439242682
aroK	0.813614885349972	-0.0257909341844383	-0.0504514343002873	0.437328103127768
ilvL	3.28576769714846	-0.178903816527108	0.658439724228205	0.121197889462326
nrfA	0.105552378534982	0.058285744856434	0.0702961689419381	0.281878686298869
sgcX	0.498457050421086	-0.0526407235584614	0.311758027453148	0.111751168912493
fimA	0.421445486025497	-0.0231476672563062	0.0477282321877271	0.305747550799035
caiT	0.520749432899639	0.387793237674954	0.882945655112991	0.00339682807050181
lptD	0.834421135753727	0.0327874854530095	-0.215126878170663	0.751787271510237
mhpA	0.0299501208292631	0.229629181913532	0.0605926411620961	0.388666680573194
nrdR	1.43254940081686	-0.0781487933486163	-0.0907684258155155	0.487366507755042
citC	2.46578700000993	-0.386865355867558	0.268706074217912	0.284129399859671
elfD	3.7542884398694	-0.60086591915411	0.559654057821063	0.0534290696511206
hyaA	0.972341382412341	-0.0532349591892627	-0.135653186082307	0.690155194849448
hinT	1.68724325374707	-0.27068621560392	0.595412938947037	0.0445150992762893
trpL	1.86474160962147	-0.114941368413268	0.0589512690563585	0.344920284038952
recE	0.316271037959326	0.0387427819434104	0.496430579580589	0.334643729509568
ydaS	1.11903182273407	0.0555071481949604	0.0301475133808413	0.366793452055648
ddpX	0.0271852616677651	0.107312649410483	0.0732047488926172	0.334513212108164
ydhY	1.24833298100217	-0.0700734931185587	-0.286365503850802	0.762441802078344
sufA	0.718958450901474	0.127762088408215	0.732927033210704	0.0185091932560223
chbB	0.35282191829162	0.00341382087221438	-0.248914433518856	0.955808501797204
ydjL	0.933655269310894	0.191694201404403	-0.102123392472744	0.485543948513083
tar	1.55131006660928	-0.190232805519551	0.556557545717542	0.0542459414408232
fliF	1.82545357442768	-0.117432991861536	0.633314613510014	0.0671696652438373
yeeR	0.0388500628198782	0.252820486098101	0.413581461916737	0.100488073228635
mdtA	0.341030342705799	-0.0559893143139716	0.207606501765704	0.203175253232247
gatY	0.525461573362348	0.030438209078913	-0.30976384701527	0.961216113144223
menF	1.66024202369352	-0.130385594632853	-0.0217739030292452	0.398065677909383
prmB	1.47855508110103	0.00893736023941736	-0.246032358916905	0.915580514952839
yfcU	0.449596990150351	-0.0124664086405709	-0.961824196142614	0.911763022791264
eutS	0.38016302929867	0.0418372972070589	-0.349632712876122	0.683385316066066
hypA	0.195841519025351	0.152822168059824	0.104179666277588	0.276961369290108
cmtB	1.0935515992167	-0.12608403824815	-0.110370528093847	0.494235456465382
glcD	3.60136431954367	-0.351703223511222	0.533609997683335	0.0605293481083569
agaS	0.874092428114963	0.168203178757436	0.0230976888869221	0.502328761491092
yhfX	0.0423099156163987	0.0681289265029732	0.148148049484911	0.243320254870671
nikA	2.47819793397943	-0.34150763419395	0.91194676277494	0.00190631985985704
ivbL	1.59484167173413	0.0483492433540603	-0.225866407297576	0.792917569637458
rbsD	1.00664979232391	0.147307307524335	0.568343729037274	0.0511754497475154
rplK	1.2162922412006	0.0201712941707522	-0.161096514417556	0.609450975836009
thiC	2.63084532945593	-0.0423170835275893	-0.239252869079237	0.665807462179644
ulaA	0.149692009149153	0.0415008086382379	-0.216656763708206	0.628922348646731
ribF	0.585013811164312	-0.0135080121142785	-0.325756536338426	0.904110355328233
sgrR	0.271515652158406	0.28777133846768	0.720631754757254	0.0979165763791562
leuL	2.3246170210417	-0.226052043826884	0.487099835157773	0.188786984342677
rrsH	1.89855050550205	-0.0493758590633633	-0.496993998918243	0.955233933373912
insA2	0	0.176513434447247
cyoA	0.739211115143069	0.0227151623041654	-0.223374179197978	0.639447481950848
ybcN	0	0
entC	1.43421064667027	0.070233563134694	0.175415883196394	0.266872832042449
rsfS	1.8870625713731	-0.302469916745032	0.586926918852245	0.0814083711823849
leuS	-0.110069814631528	0.289636622467596	0.867554329195492	0.0137058185645188
gltI	1.35632944757049	0.213013380570026	0.692980269283811	0.108192745307294
ybgI	0.205075789067531	-0.00340170795462071	-0.33007188272021	0.937053875164716
moaA	0.968321074491657	-0.0178848922056664	-0.321874588466071	0.882134700233002
cecR	0.930474190287609	-0.179475702053278	0.97699128708529	0.000967125165146125
iaaA	0.934447597667205	-0.141044068432518	0.575278994457261	0.0851725371102038
hcp	1.65329447299826	-0.218852832912268	0.0664977487920132	0.339377267931288
ssuE	2.29982164276993	-0.300051551255009	0.00351986539370985	0.388101511930122
pabC	0.23952938912456	-0.0344053109211803	-0.107727831460884	0.491429590522678
oppA	0.287155395844176	0.000454972549050349	-0.333298998055644	0.993538859747183
sapA	1.02249000596109	-0.131822417182466	0.668455362920038	0.0571766876293277
puuD	0.405924742588203	0.0415719819385505	-0.0954040972708157	0.478600200238799
pspA	0.25640018881461	0.272756070975943	-0.0451919851475258	0.430175968600821
ydcS	2.92482876059321	-0.227560180605851	-0.108282658790925	0.492017029239462
dicB	0	0
ynfE	0.396502931166428	0.164391061897636	0.787400765286069	0.028438280431941
ydiQ	0.677729759466808	0.0361639096758209	-0.480332136670895	0.885492756185165
astC	1.10292669669489	0.0605609768941663	-0.0964932929886588	0.479717620239399
rfbB	0.550146517474497	0.114005968042823	0.584251457061594	0.0822662310023764
wza	0.0103179321974342	0.107720870877684
yfaA	1.7403799357841	-0.168347969318461	-0.153983714264821	0.549210332106477
argT	1.27649157561052	0.0399470200686865	-0.1273367438048	0.512741548020427
yfdO	0	0.180820195429914
yfdX	1.52630157367078	0.269504921500892	-0.134781238104696	0.521147157303222
fryB	-0.276450810741373	0.551104817079969	0.996043159671634	0.0283258332802387
cysP	1.65716136714129	0.0785106278466099	0.457748982113291	0.127527896903421
eutB	1.42588249476258	-0.234166811749772	0.334081589982468	0.181333048003154
hcaE	1.97170896598861	-0.0253801329521388	-0.314108383012079	0.847480219437017
rnc	0.245066524497305	0.104924506373215	-0.0923030567057146	0.47543576219519
rseD	1.2741014815372	-0.216389110452326	0.541535739956099	0.16671903899661
yfjX	0.27924094635411	0
glaH	3.81368513249414	-0.395683131073039	0.978758854159779	0.0657242818697163
serV	0.701847398973851	-0.0828464610128066	-0.317010777259121	0.650725301287674
fucP	0.330629174815902	0.137885769867452	0.266915156680934	0.284963797335672
ppdA	1.27157988472136	-0.201820538129127	0.789512665300664	0.028000397177653
insC4	0	0
xerD	0.656886924460213	-0.0816585786470439	0.306871679369648	0.1945787892058
yggS	0.225904208058167	0.111206502938889	0.178686347201195	0.327350340221006
nudF	0.517667451528756	0.0845061323686835	0.312409935794336	0.191838751180105
garP	0.947858224394424	-0.0281544725492444	-0.494895560132151	0.941665105537944
mlaF	1.07426096928615	0.0833018349950581	0.193667283921409	0.255937101810954
nanA	0.733613092720259	0.492495640796261	0.700573143659475	0.105359236468076
rpsM	1.14689526735814	0.0637136566233763	0.371064128644897	0.164175557433948
frlA	0.689227117533099	-0.0829055118276784	-0.175231550394759	0.570386837925632
glgB	0.998481540138693	0.111101709162348	0.238942877886066	0.230116840050716
ugpB	3.6671694683461	-0.521799845246817	0.696828781132786	0.0496051666443766
livK	0.678003492486941	0.111910206951876	0.513789025447109	0.10632343886159
dppA	2.73479361992823	-0.296323906559284	0.27386338721447	0.211391723519563
dgoR	-0.275900775373864	0.269679249547228	0.765916464526061	0.0330394405951006
pstS	0.14458678536058	0.135140487224818	0.534919155371959	0.0988101492842952
yifL	-0.0109857471899122	0.316214491788452	0.935566276110703	0.00457580467540855
rrsA	1.9669144023665	-0.0462888833693933	-0.497041662066038	0.95559025682006
thrU	0.786581838315058	0.0317656546240076	-0.425506149519375	0.777149002723606
alsR	1.53439369434184	-0.17963019313388	0.138730896334521	0.289841896665719
nsrR	-0.222433209660593	0.400770528013309	0.243965126290879	0.295743831506897
fecA	1.32860632612334	0.0437690225912184	-0.223805056644489	0.64013442926822
thrL	0.51599301214793	0.115953274876577	0.540247338763498	0.167234591351003
fixA	3.86940573667398	-0.389131910560679	0.441544094511692	0.354430877733245
pdhR	0.564078682568196	0.000603277882648026	-0.499990152060996	0.997437717293204
yadM	0.935173800918951	0.962569591314568
fhuA	0.475565396135953	-0.0956451569578331	0.336083681755792	0.253415027494842
dxr	-0.0517066806210005	0.188564295272721	0.157732957651239	0.449581481143062
dinB	1.19506058320793	0.469585331480273	0.392395068104587	0.228682915136027
paoA	4.06009731894125	-0.566697976678274	0.594776104436009	0.145686979912706
ecpB	2.09549147342861	-0.536046934232921	0.621338451117964	0.135385075648138
eaeH	0	0
yahD	1.87455171756864	-0.39216807079267	0.00383462763429065	0.498779397122793
prpB	-0.0440179077904649	0.160707421719472	0.818262031444351	0.0625346116809251
tauA	0.196747727338098	0.203198623107549	-0.0576127373161139	0.456930168588553
tgt	2.21526458959941	-0.194156883241042	0.701320590565503	0.105080789283002
xseB	0.767505167492752	0.488915098793328	0.384244651900643	0.232213288340812
rhsD	-1.56263282605429	1.94303393277243
fdrA	0.517627331160978	0.0583427698905022	-0.478338875744381	0.879830330350183
cusC	-4.78639022618764	1.64490032912921
fes	-0.220054111954505	0.736941997228066	0.438881825013998	0.208848170907759
ybeZ	0.817598721848402	0.106730104825891	-0.0398971717694248	0.446163183942794
nagB	0.341361897789208	0.158623060970537	-0.0661117064572911	0.462172088524772
kdpF	9.5972626858461	-1.88238887833944	0.957252273662053	0.0934073382946251
ybgC	0.564573473741495	-0.0948263173044077	0.767144458877936	0.0808901194170031
galE	4.32662290789352	-0.702089765339514	0.40212117408333	0.224491059977028
bioB	2.37849244484714	-0.433941431106269	0.961303189020929	0.0129832189805725
ybjC	0.787081304637086	-0.0128247367667268	-0.494402815974002	0.938914355063307
potF	1.31027109578757	-0.0726978005548183	-0.0638331750611276	0.460761756463266
artP	1.07354986063819	-0.112945617112154	0.561468540323346	0.158783206569854
ycaI	0.931973477935947	-0.0845964522062395	0.405935730115841	0.222853197001648
cmoM	1.0167096768482	0.0666320917680852	0.941038087926893	0.0198510018278198
appC	0.246852137119744	-0.055451790505106	0.96237851976054	0.0875899182810255
pgaA	0.780049744973519	-0.0813004744163805	-0.250498602099799	0.592159019632896
csgD	7.23983271714753	-0.512265195062397	0.232839632235969	0.301029503609788
potA	1.6467527081977	-0.0112323391729425	-0.469502055149694	0.857409806671224
ycgZ	0	0
narG	0.389400766292004	-0.0618932792952474	0.0551241592687888	0.391655711914824
lapA	0.676005986493492	0.20825887346551	-0.170469250071823	0.531292024157061
ycjY	0.647795033157535	0.244764703498436
abgA	1.54735532631587	-0.231658391104094	0.236383549549588	0.299341476633309
ynbA	-2.17255552262053	0.863555335178104
narZ	3.32074459970477	-0.169729813239795	0.729821417430578	0.0945272257247496
essQ	0	0
motA	0.526669378864154	0.0699102323840316	0.974444484295557	0.0721168416848286
glyW	-0.273200891770684	0.288298234204675
yehD	0	0
yehL	2.8304744041482	-0.619258928717538	0.669397063191651	0.117051506526135
osmF	4.12715040092328	-0.466188890669895	0.749967813422594	0.0871408237767107
yejA	0.28164031050912	-0.0500155834750555	-0.156508690354781	0.521466608866062
atoD	0.664833258809347	0.200291832449607	0.827770423275731	0.189608982478486
yfaX	1.56871974473351	-0.148306725214154	-0.0622565016715075	0.459788005607371
pdxB	0.804604108140989	0.22241391330141	0.802640213972841	0.0681057949985807
valU	-0.345265269969912	0.487040057927096	0.601044279353914	0.294751526037939
eutN	0.13206224393908	0.534240835676147
hscB	2.17503371307236	0.0531402560283543	-0.386586639836415	0.725029261964617
iscR	1.2109226200967	0.213651930297834	-0.16832205731507	0.529767474054995
rrsG	2.68548059345456	0.00708133296750452	-0.999880963204249	0.995088546379565
rpsP	2.87701133545852	-0.000915836679183233	-0.499918949682398	0.992649248673246
yfjR	-0.316350991504377	0.330240550295365	0.179686611610661	0.442491631356789
nrdH	2.20144709393718	-0.338321193671725	0.87828290595109	0.0414306125094229
relA	0.384819608150472	0.108641916028174	-0.124612096028054	0.4997414641928
ygfB	0.167945391104995	0.250033975494364	0.622524448724494	0.134927961102085
scpA	0.532778987628871	0.0748346051539808	-0.259688660253472	0.599740634299435
mutY	0.929610363624007	0.128516374329257	-0.403974739011308	0.74698450510072
yqjC	1.32086795714662	0.106716082311632	0.554212026230871	0.161663541597261
kbaZ	2.66614819951598	-0.909637777794949
rplU	0.958356861337842	0.111151156525386	0.0560709957121828	0.391137127801789
yhdW	0.701469875387575	-0.165412703471682	0.752647067184629	0.228776676433007
yrdD	1.2224811259408	-0.0380183247776871	-0.409224873280394	0.753998473284404
rpsL	1.83289714733447	0.09115202601197	-0.218755682341159	0.566991672398139
yheO	0.21376860157942	0.336879997598598	0.921562565331968	0.026496853169966
nirB	3.08509819292661	-0.572694627038459	0.626094223314558	0.133553531826862
hofM	1.12131321871899	0.212579924364695	0.858815186573929	0.0482244008962584
gadE	-0.0154943797694841	0.132301621983641	0.551982467079223	0.162550512138504
bcsA	1.30265092727252	-0.0486156518854788	-0.436594812251824	0.79440300302424
xylF	0.223592194604555	0.0182911847183047	0.955322972302756	0.0955075239807869
yibN	0.605428992899365	-0.0283179994510606	-0.428685130173462	0.781955861002811
rfaD	0.499274201943074	0.505232538267147	0.945103837484024	0.0184692779527057
yicR	2.76132227207158	-0.399717577003338	0.824396271736868	0.0603559994207496
rpoZ	0.455490317908639	0.22022996163136	0.444974411487142	0.206285352918678
asnC	1.48085205117152	0.574117443906561	0.393796506203563	0.228077505529835
rrsC	3.01998359544009	-0.0167562839571122	-0.998897820284496	0.985053784856531
argX	2.43669076816808	-0.291240041729511	-0.584091539039583	0.698549096148438
hemC	0.266405758953013	0.19429107397295	0.395097886703544	0.227515744840693
tatA	1.34470277727357	0.0428315697275866	-0.466001138460499	0.849447990073195
pepQ	0.920038104078483	-0.113273954219554	-0.236783709505453	0.581099621632583
yihX	-0.0680093027407902	0.27561684528007	-0.223845770072547	0.571861192114833
fdoG	2.40312269455507	-0.274409961993142	-0.171843789754483	0.532270583744891
frvA	-0.103344838382132	0.130505742787198	-0.225267381844259	0.572325564832746
rrsB	2.78383035100703	0.0240787029365038	-0.997541664025349	0.977675859163803
rrsE	2.41446778279848	0.027008428017455	-0.999085182093827	0.986383497585848
yjbE	0.0861372693032713	0.482812857408646
malE	3.39065979276465	-0.871685842366097	0.993840207334386	0.0353485297429755
frdA	1.69685725861558	-0.268390963270342	0.960768890874346	0.013163677578919
yjfK	9.14739647330411	-2.03861014289158
rpsF	1.2869783274504	-0.0054704539062111	-0.497405244455341	0.958408690453746
ytfQ	0.733657569196032	-0.0340277395204511	-0.0902960171931604	0.477375863035496
idnD	2.4702262291613	-0.290940421380967	0.277835368880591	0.279891041170115
ytiC	0	0
yjjB	0.872372924475553	0.0005176224389973	-0.499939483803387	0.993648296994062
deoC	1.83168072618231	-0.207898755203448	-0.0117734617589988	0.429487634816445
creA	0.214776377632843	0.501646277573992	0.220155608635191	0.307104813777634
dnaK	-0.00196910847934642	0.00679628123212534
insA1	0	0
araB	1.65576649560778	-0.0315594870544299	-0.921718821987626	0.873214831763474
sgrS	0	0.0640822658256389
secM	1.5432204780493	-0.183845062526988	-0.330611713570535	0.607255045616137
coaE	0.339453799792197	-0.0635603899474971	0.883873469489465	0.154926626129784
ppdD	1.14476126181565	-0.24971390619812
yacC	2.10402505244348	-0.627102054498237	0.782064495232723	0.214166726524191
sfsA	0.76613898022715	-0.160610761264698	0.766545936009327	0.221973766217756
mtn	1.44502123050505	0.203288840606743	0.289881385522209	0.406384139548511
map	0.581541792183647	-0.0738830425319936	0.428371159960852	0.35908758779286
tff	0.123841613495543	0.195078380940727	-0.139240055172879	0.544465966181646
yaeQ	-0.323347878693084	0.272152598632016	0.418096673243401	0.362697329386645
metN	4.48584902691911	-0.774322668761058	0.870866995526396	0.163558073356742
yagA	1.63770303688084	-0.0525369453910088
insA3	0	0
rclA	0.512966027336096	0.903249701213235
ykgE	1.16196526823801	-0.26550108095516	0.302807040228329	0.402076229260441
betI	0.0108445631916938	0.393244554903763	0.711054922374408	0.248217713027136
cynT	0.740919148898035	-0.0810514999761186	0.998321798253008	0.0184436963864607
lacZ	0.729261666588675	-0.204136771979462
frmR	0.957542142014843	0.132079696245715	-0.456663750504265	0.650955744774839
insC1	0	0
insE2	0	0
aroL	1.9449136083755	-0.565584767505205	0.30060971471505	0.402809846257417
clpP	0.654504875293755	-0.178793470490041	0.579699840996009	0.30316981209308
allD	0.697906358373047	-0.0928344303756566
insE3	0	0
essD	0	0.434664897639204
fepD	1.14303987039662	-0.0242242693810506	-0.922660745257724	0.873990098495555
chiZ	1.12170321979925	-0.113298854151085
fldA	1.06258918154761	0.288696392572438	0.831275404449386	0.18761124087509
speFL	0.157161023431918	0.071315191646989
ybgQ	0.296084705617448	0.0261557090012148	-0.906923969093926	0.861575938409792
tolB	-0.232023276470499	0.302781169155168	0.871573396132176	0.163100020861147
lysT	1.83379051432774	-0.253202516744845	0.270923455405291	0.412670971060099
modA	6.15787814372949	-0.64011135903781	0.84673364409138	0.17856577771709
ybhP	5.85257465422418	-0.726230884363411	0.742880543185767	0.233459026621239
glnH	2.33234919466552	0.0480886938733204	-0.490621517821948	0.663230224032773
dmsA	1.09742793860516	-0.213700416762197	0.729685404043836	0.239666517515324
cmk	-0.312665778739287	0.512116472077142	0.697875384251918	0.254128925821618
pqiA	1.07072216091888	0.0280978607235572	-0.964555931444258	0.914998206235023
gfcE	0.709194547483947	-0.0219342602837917	-0.99340629605448	0.963426310794228
gfcB	0	0.0103322822759227
insA4	0	0
torC	2.14495659525116	-0.535982426072381
insE4	0	0
csgB	0	3.64283079367996
ymdA	3.56533889468521	-1.23132933474278	0.906104247038337	0.139042113154511
flgA	0.433367629871754	-0.0518329547607045	-0.903703949707219	0.859162714736923
lolC	0.532934400015905	-0.0195016592848674	-0.960327489053185	0.91003857539996
ymfH	0.322228348089906	0.185351488456075
minC	1.41157129748264	-0.0979898471265108	-0.309300446981575	0.600094873580962
dhaK	0.716790092195316	-0.0389150296277631	-0.118061644984052	0.537668043190361
lolB	-0.484668962810178	1.17016290318955	0.916162072252941	0.131270558512572
hemA	0.612416118059979	0.313615893731919	0.912908381126676	0.133831032238195
ychQ	1.66384595709168	-0.392648167449635	0.722640513679508	0.242928229669769
tyrT	0.792900428330503	0.281266775647361
yciG	2.85006771784833	-0.942062053356833	0.934075634016741	0.116226018320068
yciV	0.357158877024104	0.644043384997302	0.986818022535408	0.0517408592141684
puuA	1.08421670670112	-0.199118804638237
ycjX	0.759650866900314	-0.04003800016888	-0.962699610051347	0.912787028312935
ydbH	0.727849246884089	0.129363230877489	-0.332082917888932	0.607751383241876
insC2	0	0
yddL	0	0
fdnG	-0.175448749318577	0.539516034749379	0.612261135902588	0.290260122231738
ydeT	0	0
marR	0.480856666368418	0.0175769884553781	-0.996960652628121	0.975176366324914
nohA	0.0824377414665907	0.32313053175922
relB	0.616801848072308	-0.0375222179452035	-0.796025067778904	0.79306768532951
dicC	0	0
ydfA	1.73001687844098	-0.261504359504869
mdtU	0	0.234737487045438
uidA	0.453965834862235	0.194621185325802
pdxH	1.93384993690484	-0.405367528717978	0.988128897927749	0.0490954463057092
ydhI	0.747211739884142	-0.0373840339305671	-0.989472372265312	0.95377125218645
nemR	0.348758108210774	0.261306768747794	-0.0204529675411942	0.506510835763654
ydiJ	-0.890630706725811	0.799001465279631	0.639002093956007	0.279347509196831
ydiN	7.57561244391753	-2.12139935405837
btuC	0.201945698760998	0.465526746764728	-0.173510754075188	0.555511138003287
ydjA	-0.335521614942147	0.319445053924071	0.980969666425341	0.062198437084837
manX	-0.0659899444920008	0.0879150093439063	0.806041593335089	0.201605734341622
yobA	2.07523836499545	-0.557726780645816	0.973432947042674	0.0735365121308301
nudB	1.15005225287197	0.173122299367484	0.780082052197025	0.215177285346615
yecN	-0.188321054832693	0.226479919151765	0.880328188537123	0.157322344563976
flhB	0.659126853156785	0.249140783021859
insA5	0	0
araF	0.869253081426634	0.0536332246850323	-0.778008270719623	0.783769858623383
dcyD	0.571465591224642	-0.0842905311073632	0.910709543122855	0.135535611043429
fliA	-0.0763640302361697	0.440631622401138
fliD	1.11616450591133	-0.142921096841596
cobU	0.931860933854561	-0.0464106069887918	-0.798030621691435	0.794124722052513
insC3	0	0
wbbI	1.59739523940862	-0.0565561965720164	-0.225275844043747	0.572328329497436
wcaK	0.848137649507937	-0.289073516887899	0.830174659572293	0.188240644751812
insE5	0	0
yegT	1.92093649544811	-0.520222651838818	0.952161045022487	0.0988559251542764
mglB	-0.133402179562239	0.561553830743975	-0.0624192400666379	0.519881585793378
fruB	0.983281344280202	-0.20591415466828	0.100749451119015	0.467875950962207
nrdA	-0.581192809472912	0.599146429394874	0.933023020076694	0.117160767851987
glpA	3.15692512449869	-0.946491023160594	0.738121293367536	0.235713202514895
cvpA	0.995175074480141	0.380631960997903	0.985281654203677	0.0546800299921356
yfdG	0.343087129829809	0.268710053646609	0.238425689902794	0.423368655996636
yfdR	0	0
pyrS	0	0.675759801311912
ptsH	1.20047398019511	-0.336102948179142	0.335199417496701	0.391196306266999
murQ	2.06097610982548	-0.410132469617141	0.645891831624897	0.276485694910592
yffB	-0.117252529659948	0.341632731524793	0.639101723307567	0.279306278687178
yphF	0.356494291672784	-0.0579027442420302
yfiR	-0.569861441654589	0.802169073169837	0.999629063335413	0.00867018635018626
proV	2.31377160730242	-0.702263328537386	0.705901973139198	0.250541893171767
mprA	0.651306243364267	-0.209526420990714	0.072978496605563	0.47674955371591
cysD	2.32261728593605	-0.363472660683046	0.839802821228547	0.182670533973792
cysJ	0.2776478961273	-0.0221627974968997	-0.328492591244162	0.60654059685132
ygcN	1.09772235904955	-0.145830625533529	-0.493781487577617	0.664385735017177
gudP	0.59028190589822	0.135618505695908	-0.00181193377386157	0.500576756748923
yqcC	1.31414602712458	-0.204328023097486	0.878545667374922	0.158514318181897
metZ	-1.21922563966725	1.23298291340014
ptrA	0.292629808796187	-0.0147605900394357	-0.970653623697578	0.922694533047162
xdhA	1.20207066547689	0.0240223987267402	-0.876560774774793	0.840167969045153
xanQ	0.436239428770453	0.271428941633169	0.504804847123443	0.331564452564298
gcvT	1.57171557332202	-0.171582735612745	-0.709349251567592	0.751011073813478
epd	-0.202573020781309	0.335105480659987	0.742639567067532	0.233573587448234
tolC	-0.134121534385864	0.462021135599348	0.705052919451963	0.250923225051133
ttdA	2.01922233041831	-0.555338853786836
rpsU	1.81762729975093	-0.278973375669226	-0.509347631989108	0.670113253345403
yraI	1.57670481597409	-0.158661891559297
gltB	0.977451547373287	0.300418941869919	0.503268488069823	0.332130677472802
aaeX	0.16920093238493	0.117072478193934	0.989716597377802	0.0456884492427632
mreB	0.116623825595076	0.392189764216683	0.892988240624973	0.148604535981207
yhdT	0.00655753315186777	0.249107867014699	0.731030672051239	0.239039618589418
kefG	0.121491914454692	0.614302705624742	0.983716846120213	0.0575208722156116
yheS	2.33668899294844	-0.150594278567249	0.187373438854332	0.440002552126422
yhfG	3.76258874772241	-0.762620407619887	0.484803276536006	0.338891197619916
yrfG	0.586121882274853	0.234696141151289	0.156128594294439	0.450098572892078
feoA	0.80127264531444	-0.0466321108740143	-0.828508451910579	0.810810130204431
glpE	1.7970991230965	0.00476050783378714
gntR	0.584676542575123	0.0176023067164674	-0.997756087787131	0.978672040881935
ftsY	1.44132148978378	-0.0143416906313898	-0.892020076547887	0.850712204168318
yhiI	1.11823355061049	-0.0268699594972477	-0.898635685929398	0.855440609535694
arsR	1.82454767253923	-0.588664096696972	0.771578134036937	0.219467687863692
hdeA	0.920008416233991	-0.0495646510908286	-0.949409800666301	0.898317441997065
gadA	2.48216300261079	-0.540414613352016	-0.66717898828986	0.7324983853171
bcsE	0.0195385344394453	0.00878050095951482	-0.752748923744701	0.771272569658885
mtlA	1.91677921837697	-0.50246456314945	0.547911728991442	0.315422964014193
lldP	1.24840538487898	-0.204226260297664	0.229557365850258	0.426272147591134
gpmM	1.17442266612187	-0.272793289055424	-0.370501182941	0.620814054710473
yidH	1.62215524247081	-0.0332940734061833	-0.99549549597942	0.969776011675018
glvC	0.628580688572516	-0.181957032255021
dnaA	0.797730784475791	0.323409679880672	0.588803392832783	0.29959922648616
tnaC	7.41154413437605	-1.86446902537103
bglH	2.34299381223493	-0.251218063600011	0.203092740086781	0.434900707767125
bglG	0.969281024316078	-0.246793269265566
ubiE	0.296816743501603	0.337210192178728	0.885381054864293	0.153897496835588
glnA	0.873738035775756	-0.158603179571377	0.700392368691328	0.253008376232045
yihU	0.0757968528254146	-0.00367097987551086	-0.990633745837178	0.956399883062053
rhaB	0.486399798085916	-0.0349399614296445	-0.654749754142796	0.727225987291121
glpF	-0.00713183867364366	0.14682755964051	0.896755094079306	0.145917979978398
ptsA	-0.0801973147655111	0.354062339036663	0.545091346874871	0.316494965678453
argC	0.727106832513921	-0.0949573526090942	-0.524497543577742	0.675746801618057
nudC	4.1949826955143	-0.868916078954474	0.221419040294159	0.428931145928799
aceB	0.0297454663183632	0.100777352380633	0.318646200680922	0.396771818968922
malK	3.65732374921776	-1.16265550966765	0.920480099556672	0.127797942083264
acs	0.817188311875346	-0.210132567723475
mdtN	0.0908565799336818	0.0015939161814537	-0.998009267712575	0.979911679506626
glyV	0.0853132055528286	1.04654989405118	0.999936829018937	0.0035778837215729
tamA	1.70525135805892	-0.555065668259123	0.976938225405889	0.0684935492720296
pyrL	0.846946224661489	-0.291867042681647	0.342400110811186	0.388760169870497
insC6	0	0
yjhI	0.475299908986456	0.0973194707735695
nanC	-0.0845618112725649	0.194202369047891
yjiH	0.242141222209143	0.170622420615325	0.282181153410493	0.408942077849141
hsdR	0.790744446920416	0.136944486257171	-0.764177020209633	0.776854619769829
leuQ	-0.312199398995205	0.453676214968188	0.211302136955936	0.432229601603567
holD	2.44437230619852	-0.381039941450043	0.930833449742901	0.11908272525185
serB	-0.0276235526435612	0.17466820497197	0.960448057887936	0.089823703749731

## Sheet: RNAp_{0.5x 125min}
First_gene_of_the_operon	Intercept	Slope	R_square	P_value
mraZ	0.46419635535	-0.00232114970294116	-0.0647129453612101	0.77070748101128
napF	0.668423087390477	0.0222831563428571	0.0361288300128085	0.238753973518439
phnC	0.418244719342105	-0.0145061316842105	-0.0563450443840454	0.458738714477037
nuoA	-0.0110603986153847	0.0972936497142858	0.969718764308669	6.53383067947365E-10
ycjM	0.711914652916667	-0.05640816105	0.0769737238526197	0.237642732524879
wcaC	0.698800921437159	-0.0160552863306011	-0.124194744323576	0.650838298104025
hyfA	0.395315280545455	-0.0278345218257576	0.462333720550396	0.0182524141042774
rplN	0.530984726454545	-0.0365236551468531	0.498968513249474	0.00614784417128107
gspC	0.309670706239316	0.00604017390313391	-0.0895130138287354	0.623511346829135
rfe	0.2763146965	-0.0159903324615385	0.296336372075927	0.0390577905049867
paaA	0.699208775329004	-0.0116202774264069	-0.114176881722459	0.917492668040787
yrbG	0.0615050902909092	0.0425081465727273	0.195149581139711	0.0972602147069823
rpsJ	0.256147859527273	-0.0105992054818182	0.104276402563178	0.175340797994795
rirA	0.553063819599999	0.0856392124000001	0.756579201917873	0.000659537527466883
ymfT	0.298374106333334	0.00827506599999997	-0.979607305853733	0.935606320891294
sdhC	1.83526672035714	-0.253504296523809	0.848522408976391	0.000720155050401839
flgB	0.558878269222222	-0.0434334096666667	0.119634395828673	0.191775183900244
hisL	0.428460779857143	0.0173288315714286	-0.0414647369036873	0.428296552161899
hycA	0.659666246785715	-0.0664729919642857	0.271313433366489	0.132041070049143
yiaK	0.451316913833333	-0.0209107065	-0.238038895286941	0.853737010085263
atpI	0.350920873055556	0.00129664516666663	-0.142444052478598	0.961280846435952
nnr	0.209447445027778	-0.01302589965	-0.0679300102221623	0.506044834512631
bamA	0.0717625216785714	0.0222151801547619	0.014240494125754	0.334436643165532
yafY	0.105767396021739	0.106103204394928	0.530063017774846	0.0385789564825296
yceD	0.0273396432857143	0.0260005847142857	0.108275036083882	0.222670706069367
ydgK	0.104750268	0.06192399525	0.369888948994034	0.0645176893272712
thrS	0.100809149167808	0.0152776537363014	-0.0846539307405643	0.498595115860837
hybO	0.86141718575	0.0501326479166668	0.155280162750947	0.181239043241365
metY	0.458820767928571	-0.0316502969285714	0.0237702967804146	0.32086271985062
gcl	0.246062485642857	0.0524148454642857	0.00861367311718353	0.364773462709076
metT	0.0303692632857149	0.260211502892857	0.54228345189345	0.0359267231383423
rutA	0.095273482892857	0.0418503530714286	-0.272150853312191	0.610257224409219
lsrA	0.363277570571429	0.0716583278571429	0.00883743934239534	0.351770922604485
ydjX	0.357743631714286	-0.0226235332857143	-0.0817894264448891	0.493024403074301
fliL	0.109872822842857	0.0513588460428572	-0.110822688391979	0.518057341353649
arnB	0.0979061090000002	0.0792395938571428	0.105736107705855	0.247949158220747
srlA	2.39957666714286	-0.237448529321429	0.285988513668306	0.124380151205069
casA	0.623459776	-0.0598750366785714	-0.0734113134042929	0.477230916613214
tdcA	0.466707778142857	0.271023258857143	0.757605089735218	0.00673705386942616
rrsD	0.325322475571429	-0.0387779162142857	-0.81240665130605	0.801842992449208
aroK	0.101656028142857	0.0126664397142857	-0.112326835269388	0.557705461700907
ilvL	0.459031091782609	-0.0264311933478261	-0.153365251371749	0.593683237722823
nrfA	0.882698127571428	0.0497386252142857	0.347411954250721	0.0958909705136759
sgcX	0.567379341428571	-0.0349123131428571	-0.116865338782765	0.568478814112773
fimA	0.402130837142857	-0.0122101887142857	-0.18607607713716	0.818190530998651
caiT	0.1714277506	0.183570741542857	0.76174070909661	0.0145963486635159
lptD	0.0150250590666666	0.0227921277428572	0.0350021624486988	0.338191973031913
mhpA	1.06105089810811	-0.107472154081081	0.0084605147139214	0.384063968680949
nrdR	0.219689299533333	-0.0134083699142857	-0.0811484928609227	0.473522537002669
citC	0.0342901165714284	0.210577894285714	0.775024187477908	0.217737635858649
elfD	0.3793173942	0.0244579842	-0.271101549378166	0.727082705656127
hyaA	1.03765928766667	-0.0732194974285715	0.310839298498955	0.275522547283377
hinT	0.2823732538	-0.0134358110857143	0.00419064172528438	0.369431162535172
trpL	0.0356673802	0.0382024193	0.0784606421190879	0.330741694064851
recE	0.167922085071429	-0.00233322535714285	-0.985494713036758	0.945718148432104
ydaS	1.1656366571	-0.2126369536	0.17782192807447	0.327778841910656
ddpX	0.853569508866667	-0.0893379512	-0.0140211298148278	0.389274699111028
ydhY	3.7305785712	-0.616916208485715	0.973427484688366	0.000170679042628682
sufA	0.1863802226	0.0374537554	0.312231262736887	0.144836241495737
chbB	0.931948239866667	-0.110983750342857	0.61695008940273	0.0395954839857168
ydjL	0.465466344533334	0.0145694215142857	-0.215280052984163	0.752322778175072
tar	0.291150203666667	0.0368050324285714	-0.170010211095055	0.628644780215194
fliF	0.159048783972973	0.072768685445946	0.417394613599512	0.143987255678278
yeeR	0.269476305133333	-0.0011628233714286	-0.248050170528019	0.940788141079254
mdtA	0.2712974868	0.0213228420571429	0.0908466355401454	0.287916324914076
gatY	0.107961635135136	0.24671427227027	0.961081898562813	0.132135279296486
menF	0.226001581066667	-0.0228978844	-0.110341445647286	0.51728918086586
prmB	0.863855058866667	-0.0728641433428571	0.0588155478560448	0.315832380982498
yfcU	0.276931207	0.018167369
eutS	0.9803749042	-0.0936182892	0.781655143185554	0.029642701478002
hypA	0.191793362666667	0.0280876981428571	-0.108995927165085	0.515150217210307
cmtB	1.1091255116	-0.1625046684	0.414152061401661	0.145354504472174
glcD	2.15496673406667	0.0225504008857141	-0.240453540521292	0.86924737505264
agaS	-0.304255368	0.434372356
yhfX	0.830857481066667	-0.118377817114286	0.277446690889174	0.162674377069719
nikA	0.0683097544666665	0.100921458485714	0.549208776122198	0.0562138711673847
ivbL	0.214150712066667	0.0488788848857143	-0.0531451088125636	0.43598450667546
rbsD	0.209914170866667	0.00340288565714282	-0.248333332089997	0.945252067071411
rplK	0.1091427358	0.0287068190571428	-0.117279238319793	0.528527405637792
thiC	0.336103678965116	-0.030582592872093	-0.0407116782277646	0.426121811706947
ulaA	0.401400362866667	-0.00847710877142865	-0.238696543562111	0.857789771654069
ribF	0.318345322	-0.03089305	-0.177403638431915	0.57322549104744
sgrR	0.0355794547714285	0.122066388685714	-0.00113993028181314	0.423308245409972
leuL	0.995899937600001	-0.0711657841000003	-0.25832289988991	0.598604849630617
rrsH	-0.0122955311428572	0.0612620824285714	0.365830680168892	0.380784927114389
insA2	0.125503439666667	0.044890108	0.892165513065337	0.149185342241976
cyoA	2.1918511451	-0.3522413285	0.964762456057378	0.0018380956845639
ybcN	0	0
entC	3.9914060855	-0.5021855655	0.888325443823625	0.0105583150178183
rsfS	0.2165564783	0.0243451261	-0.285771460698679	0.760962269691094
leuS	-0.0286379404	0.0509523678	0.0707639996324658	0.336276588460534
gltI	0.5572551962	-0.1091846306	0.493039609744161	0.113955765113715
ybgI	0.4186420536	-0.0413538968	-0.058202112613797	0.442180837136452
moaA	0.0819550668	-0.0087651064	-0.232859492459556	0.654924504049498
cecR	-0.195047652	0.1964061262	0.871046895694522	0.0131560831652085
iaaA	0.1992388511	0.1747206849	0.727410098699047	0.0419432010777623
hcp	5.728141556	-1.3044531646	0.690847682160378	0.0511642743673522
ssuE	0.243958037857143	0.0625316964285714	-0.177089157942826	0.53602382097269
pabC	0.312351127	-0.052210753	0.808246691233118	0.0242306276076485
oppA	0.1187489795	0.0097095931	-0.251479395700523	0.687786425460888
sapA	0.4732429944	0.0091808546	-0.322812083214582	0.887045847084032
puuD	0.8562323712	-0.1623298628	0.816895445054802	0.0225605627639178
pspA	0.0806108156999999	0.0855081303	-0.0208603344005249	0.40862386436879
ydcS	0.0607572555999999	0.1282017574	0.0664840574923623	0.339387256672945
dicB	0	0
ynfE	1.8102133806	-0.3603655634	0.92375554344641	0.00590627006966887
ydiQ	0.0736148250857144	0.101206092514286	0.299305836082191	0.270020166451067
astC	2.5097582724	-0.4787217498	0.926656806967643	0.00556857705119367
rfbB	0.5530986736	-0.0832454272	0.509813196876884	0.10776623468251
wza	-1.338138035	0.53801839
yfaA	0.251310512846154	-0.00616256865384616	0.705305407309567	0.250809873742596
argT	0.7789840516	-0.0330118934	-0.179039057446705	0.575377592928071
yfdO	0	0.0224991612
yfdX	1.09814152185714	-0.176865451357143	-0.343729284944781	0.611690254926988
fryB	0.822758134000001	-0.162240875	0.41341853587	0.219650276747663
cysP	0.5974304905	-0.00382028009999999	-0.332940270286975	0.978139981830205
eutB	0.0469029864	0.0469005524	0.840964784504683	0.0181521464638987
hcaE	0.5344860706	-0.0335675006	-0.296333875488301	0.788886160195245
rnc	0.3723510746	-0.00404137680000001	-0.331591118024063	0.95398525125302
rseD	0.6032812916	-0.0362728168	-0.185007692828572	0.583343193407042
yfjX	0.180738014	0
glaH	0.7258760651	-0.1068079295	0.0731910435953458	0.334523092550662
serV	0.0299257662	0.036992956	-0.110425224441262	0.494293740478931
fucP	0.6462258474	-0.0331834631999999	-0.311094606749496	0.836022707867282
ppdA	-0.0441563913	0.0751274375	0.52701283815711	0.101591059342259
insC4	0.232667857	0.02997134
xerD	-0.0233104973	0.0907879087	0.751591043372201	0.036254165834796
yggS	0.0305155951999999	0.135551625	0.74881291195799	0.0368910594904847
nudF	0.0461506279	0.0466044601	0.153073615930483	0.280699341714799
garP	1.3425197648	-0.0792613478000001	-0.179075774580729	0.575426057967499
mlaF	0.3396583758	-0.0456337188	0.375506078078393	0.162178188754834
nanA	2.8016283685	-0.3773966574	0.979162402273186	0.00697015745642168
rpsM	0.0827147554	0.0268944616	0.178652194284348	0.264910638535549
frlA	1.231632358	-0.185146449	-0.168136771329636	0.561266158608902
glgB	0.1961716416	0.1368922138	0.86806420627742	0.0136250560100561
ugpB	1.4733635445	-0.1450887351	-0.101236152308344	0.484620120767119
livK	0.8302137971	-0.1269003815	0.524112846373436	0.102620158776601
dppA	-0.0934170352000001	0.3134369784	0.905760719042083	0.00815077514924697
dgoR	0.6061319885	-0.1342342007	0.655041304142669	0.0609108430461283
pstS	0.5369463056	-0.0436276392	-0.239961742769792	0.66703836287527
yifL	-0.0092427136	0.0234492014	0.695923999328047	0.049839749139534
rrsA	0.215687258	0.0185988262	-0.436315030804848	0.793949894127421
thrU	0.2905701512	-0.00112056619999992	-0.499866783729937	0.990576049304631
alsR	1.5254870424	-0.2076456048	0.227602513274962	0.236415604956312
nsrR	0.172119892971429	0.0239238248285714	-0.301752582367007	0.636455030170046
fecA	0.3271491137	-0.0340939207	0.0187992329506337	0.375740569761438
thrL	-0.2382588345	0.2383936572	0.748764214477464	0.0875804274796001
fixA	0.671274512	-0.2007568655	0.692484232332502	0.256516219345599
pdhR	0.297617173	0.1434747449	0.0206456893729074	0.410850506027031
yadM	0	0.07699063975
fhuA	1.351441228	-0.117498265	0.536183906637813	0.1688626641211
dxr	0.619412304	-0.140513074
dinB	0.0610791544999999	0.0693775057	0.825620073521275	0.0599219629834713
paoA	0.197661657	0.127907777	0.503148300610448	0.182219140759397
ecpB	0.4759315625	-0.0213979479	-0.480746321120061	0.886704872479178
eaeH	0.494021659	-0.1091214695
yahD	0.202384867285714	0.118113404142857	0.820426061135129	0.193736295145916
prpB	0.508126282	0.00686244769999993	-0.498990852389834	0.974062284729677
tauA	0.221735143	-0.017546157
tgt	0.387525247	-0.0610161138	-0.0788829124375354	0.470146506058851
xseB	0.159429913	0.0811614586	0.926711958275899	0.0247352638809982
rhsD	0.0324737299999998	0.161159504
fdrA	0.3124732915	-0.0434341052	-0.0873500051216662	0.475500241577219
cusC	0.152560707857143	0.108799288428571	-0.851011730000199	0.824010454466229
fes	3.327426199	-0.421839732
ybeZ	0.247141916	-0.0427795535	-0.03677837616395	0.444289269591904
nagB	1.174016488	-0.2615481686	0.659033305730657	0.120972770338083
kdpF	6.259714921	-1.044668331	0.885531787499634	0.153794253074155
ybgC	-0.0989590745000001	0.0782549983	0.738620768790235	0.0912936782472072
galE	-0.0115161185	0.1104209937	0.22868338057039	0.303014404467166
bioB	0.4243738825	-0.0230850303	-0.474957703849218	0.870791393086523
ybjC	0.9199696395	-0.0830117742	0.13040994443565	0.351715111783073
potF	1.099183191	-0.1876442263	0.857658365014196	0.0486296322272117
artP	0.428192282	-0.0530405268	-0.00939305658487743	0.428098526308874
ycaI	-0.00506107350000001	0.05152427	0.0632515528276538	0.387218607317066
cmoM	0.474951973	-0.0383356101	0.742407771429216	0.0899055831291583
appC	0.0684561415	0.0131613163571429	-0.823300485191648	0.807869794117353
pgaA	0.5556643715	-0.00157513740000001	-0.499771838828595	0.987666815188155
csgD	0.468447197	-0.047125957
potA	0.515335833	-0.1185012828	0.892082030792044	0.0366440495877468
ycgZ	0	0
narG	0.78906677	0.2633490212	0.431073779746332	0.212144776520317
lapA	-0.3173373105	0.4408681723	0.770697555244955	0.0796024209632902
ycjY	-0.0668353440000001	0.083474001	0.808405713764467	0.200330797066193
abgA	0.00850511099999991	0.1082571765	0.514839620569866	0.177467479641943
ynbA	0.015422735	0.030337461
narZ	1.4034295795	-0.0595498226999999	0.0121403101803469	0.41568255763364
essQ	0	0
motA	0.3940431865	-0.0194268399	-0.472206202179875	0.863878001238778
glyW	-0.355908032	0.49143255
yehD	1.6619943905	-0.0597750495000002
yehL	0.484522786	-0.102551932	-0.285076740422978	0.592019087686912
osmF	1.3136273675	-0.2845198605	0.953824523607003	0.0155121386876649
yejA	0.5948460215	-0.1320401475	0.58610499886091	0.149076972199831
atoD	0.198474771285714	-0.0288625863571429	-0.706974323421944	0.749940378640034
yfaX	1.0057686495	-0.1738253328	-0.28915678665632	0.625083819728836
pdxB	0.184374394	0.0358668276	-0.14206694368379	0.511510452983751
valU	0.704975461	0.0829653415999999	0.534880081189856	0.169385736863031
eutN	0.940185065333333	-0.175608972	-0.48987276656756	0.662956773525813
hscB	0.200599803	0.1021951345	0.0526670392079593	0.39300354794669
iscR	0.352420631	-0.00929000570000005	-0.431549046902822	0.786378913186335
rrsG	0.270739619	0.0147511399999999	-0.94840193631401	0.897300780299724
rpsP	0.010339411	0.0861072722	0.30564001656776	0.267133474377151
yfjR	0.0761365069999999	0.156800476	0.562359617017259	0.30989367463939
nrdH	0.7391329365	-0.0761151065	-0.389304496744718	0.728343963493929
relA	-0.106720906	0.143283883	0.868280555122882	0.0449151677737794
ygfB	0.152406173	-0.0126166591	-0.455105525854216	0.826998123043354
scpA	0.467302911	-0.0196714679	-0.493124255858162	0.932296016159372
mutY	0.1601459615	0.0326802276	-0.388492834426141	0.727349838836335
yqjC	0.076193447	0.0294621596	0.342210610383984	0.250684485509616
kbaZ	0.0554375309999996	0.302860601
rplU	0.6414983235	-0.0751949883	0.223735596658766	0.305384712396487
yhdW	0.2557266265	-0.0183275435	-0.92141339225665	0.872964404223602
yrdD	0.257983867	-0.0333893427	-0.245704484120948	0.588259373003625
rpsL	0.6162269835	-0.1139352933	0.41078881498154	0.220774395106894
yheO	0.3415956275	-0.0534339032	-0.193923426283356	0.548279899556784
nirB	1.5730255955	-0.1384336281	-0.0504233372706611	0.452535137974233
hofM	-0.33582143	0.420876877	0.997251636340895	0.0236048769351407
gadE	0.2990980145	0.0384536991	-0.352912725963637	0.686857568044654
bcsA	0.2790607615	-0.0245329341	-0.421102298773971	0.770656442244349
xylF	1.284792661	-0.2191363498	0.610917517260827	0.139412016018185
yibN	0.593353097	-0.1323937082	0.264489721815686	0.286095374336466
rfaD	0.15232609	0.0642223058	0.0621543583833122	0.387815736680906
yicR	0.0135472604999999	0.1550526487	0.9059549156779	0.0318557560370461
rpoZ	-0.0756417490000001	0.2021825595	0.983462548837824	0.00552776179596166
asnC	-0.0641724820000001	0.1374598337	0.78785878171301	0.0734081151110773
rrsC	0.174427335666667	0.0163500475	-0.920844633991067	0.872499309263704
argX	-0.1874461045	0.2518753266	0.366171413531641	0.240100263836673
hemC	0.091656786	0.0893588189	0.564846477986132	0.15744575724126
tatA	-0.4932775485	0.3248913419	0.379097792379516	0.234451049951946
pepQ	0.1405975105	-0.0255275529	0.476068173338285	0.193332710741996
yihX	0.8111616855	-0.0367234765	-0.236139951736897	0.580587674427577
fdoG	0.254819455	-0.0652615483	0.40488458442235	0.22330418462895
frvA	0.348517631166667	-0.0557281095000001	-0.373015576656298	0.621676201952479
rrsB	0.369022926666667	-0.00444702550000007	-0.997814153786823	0.978949904665807
rrsE	0.220841019	0.00279127699999994	-0.998248418247234	0.981157273541182
yjbE	0.0639058656666668	0.176670991333333
malE	1.59931310833334	0.225276232999999	0.993259197877796	0.0369798524685663
frdA	0.6668928545	-0.0304437605000001	-0.434610255893452	0.791210242737584
yjfK	0	0.1016599125
rpsF	0.093774293	0.0025485175	-0.49587872434006	0.947583236396864
ytfQ	0.662835778	-0.151913248	0.773822375619462	0.0784714236228802
idnD	1.8390554095	-0.4678422381	0.669834224022005	0.116886483694572
ytiC	0	0.0419544435
yjjB	0.7469743315	-0.2065816956	0.434733543993203	0.210597887008485
deoC	0.387965178	-0.0911708291	0.575264577849826	0.153334155702568
creA	0.1257450305	-0.00168916080000001	-0.499580890506771	0.983284548201765
dnaK	0.885110413	0.099526678
insA1	0.41519263	-0.060668535
araB	0.0562157116666671	0.232740843	0.636950533858086	0.280195541629829
sgrS	0	0.00369446966666667
secM	0.826422807	-0.2158999585	0.22160717142274	0.428869736356791
coaE	0.247479501333334	-0.0305803305	-0.906462736847443	0.861227862959372
ppdD	-0.306198947000001	0.268346143
yacC	0.587807705000001	0.3934025195	0.0420225421289888	0.486619869443511
sfsA	1.14510038566667	-0.311970189	0.721030753723522	0.243668627387617
mtn	-0.0616509739999999	0.1250313765	0.993241148163839	0.0370293853191938
map	1.442180699	-0.336024333	-0.572580184016906	0.694057480711589
tff	1.34535478533333	-0.497904968	0.480071929475901	0.340610555853989
yaeQ	0.367517604	-0.090546624	0.190473164651517	0.438997784291931
metN	0.214431191	-0.024237424	0.931148894030774	0.11880766324855
yagA	0.889019467	-0.443052277
insA3	0.3453175085	0.0507590455
rclA	0.419301618	0
ykgE	-0.200365544333333	0.399928627	0.959879960677807	0.0904708336864418
betI	0.670249901333334	0.00986917449999977	-0.98303231460359	0.941279137359335
cynT	0.0137795533333335	0.1589487565	0.175953949497859	0.443699017529187
lacZ	1.96343693266667	0.248676683	0.415271894272831	0.363686443745918
frmR	0.160009826	0.130976428	-0.692844993972301	0.743642993738502
insC1	0.101803912	0.00963375999999999
insE2	0.5187073565	-0.1639969185
aroL	-0.152915093333333	0.244846959	0.668310821354182	0.267017629561396
clpP	-0.0615983859999999	0.1111080745	-0.154680043330699	0.549434668294577
allD	-0.00453803599999987	0.118458766	0.853951089740619	0.174199732363181
insE3	0.1527609365	-0.0383980745
essD	-0.30952024	0.636184778	-0.26339539457554	0.584842381450156
fepD	1.17582383633333	0.158139257	0.239906193654353	0.422883311642012
chiZ	-0.0996764280000001	0.050974379
fldA	0.271635790333334	-0.049255842	-0.810649611734525	0.800885827093521
speFL	0.496704984	-0.102780083
ybgQ	0.0477074285	0.1103966965
tolB	0.370065531	-0.0849940875000001	-0.593401351490777	0.702215287698694
lysT	0.767743153	-0.229940869	0.822083109756836	0.192811844571586
modA	0.302507003666667	-0.00819626650000004	-0.985138273768983	0.945053619548361
ybhP	0.514029328	-0.183527392	0.482457214848097	0.339744389211103
glnH	2.535402295	-0.0376156650000003	-0.491130555768711	0.663416204682828
dmsA	0.802307698666667	0.2017727155	0.820277530443701	0.193818970723071
cmk	0.803547482333334	-0.0598418540000001	0.0519551638134849	0.483454708460446
pqiA	-0.046225178	0.0901309055	0.999995570658997	0.000947403192366984
gfcE	0.212236757	0.0270437255	0.662722167017942	0.269401040830161
gfcB	0.726629448	-0.141530738
insA4	0.2005502855	0.0724155345
torC	0.578983619666667	-0.157673236	0.363193065674496	0.381686538277059
insE4	0.081258271	-0.022348479
csgB	0	0.041840781
ymdA	0.137440986	0.058025919
flgA	0.224833126333334	-0.030663551	-0.850250945493318	0.823549856070751
lolC	0.869925868333334	-0.143683786	0.999935762519636	0.00360795987470214
ymfH	0.933432671	-0.16736578
minC	-0.106040747333333	0.153255224	0.949878203658516	0.101206710624769
dhaK	0.396552639333334	0.0756313639999999	0.471458362111755	0.343727757306869
lolB	-0.358759091333333	0.6360445625	0.992773101137807	0.0382915556933595
hemA	0.109230301	0.0212011395	0.173298349639108	0.444557512436223
ychQ	-0.0464683109999999	0.124401428	0.125616838354628	0.459909006650435
tyrT	0.308277086	-0.11099238
yciG	0.714197745000001	-0.221815744
yciV	-0.0356370583333333	0.0674081745	0.850394944354231	0.176363046003186
puuA	1.29634493333333	0.0340251344999995	-0.994562690648286	0.966791127891272
ycjX	1.16744889566667	-0.296122901	0.368802769554058	0.379767778234752
ydbH	0.800593036	-0.2277308815	-0.0761457564170145	0.524261431032169
insC2	0.0105192765	0.0564303225
yddL	0	0
fdnG	0.0663296473333343	0.561558251	0.853073429512119	0.174735872892817
ydeT	0	0
marR	-0.0701734359999993	0.5803037225	0.646249498269526	0.276336537078496
nohA	-0.0115175736666666	0.0743292375	-0.0712060169610214	0.522684776523934
relB	-0.0131259873333332	0.075354065	0.714231573676535	0.246776337858387
dicC	0	0
ydfA	0	0.0531624823333333
mdtU	-0.682376579000001	0.466671772
uidA	1.364833852	-0.204807523
pdxH	0.451806900333334	-0.10948246	0.998035048553828	0.0199577774950415
ydhI	0.0616108150000001	0.0269638805	-0.914451394935382	0.867377431188401
nemR	0.925647620666667	-0.271753259	0.0786615131190472	0.474935368791545
ydiJ	0.0428717466666668	0.112682272	-0.0941351640642152	0.530008584969101
ydiN	0.443723098	-0.011237461
btuC	0.237004462333333	-0.0140270545	-0.986056476859617	0.946782151366808
ydjA	0.0611887513333334	0.039337297	0.463039695229228	0.346758732819386
manX	1.57487620133333	0.1750982915	0.963772382568452	0.0859418956589222
yobA	0.364907522	-0.0379131330000001	-0.786215557011396	0.787962458895662
nudB	0.837334456666667	-0.1015006275	0.720526252272765	0.243900300522775
yecN	0.276983089333333	-0.00780375300000002	-0.849434066301618	0.823056492066689
flhB	0.520363927	-0.228612083
insA5	0.682930484	-0.220290925
araF	1.81539005166667	-0.2452802715	0.717021325256868	0.245505000261161
dcyD	0.0444866306666669	0.117743226	0.485130725326925	0.338772013719525
fliA	-0.0803487949999999	0.1136834115	0.0719892933965185	0.477065257322057
fliD	0.0175466539999999	0.075476833
cobU	1.37256974933333	-0.370571379	0.60441040705222	0.29340873811209
insC3	0.308196688	-0.086384841
wbbI	0.434984144333334	0.0448214909999999	-0.468315720027131	0.65513900951074
wcaK	0.238508183	0.135699165	0.693210779372556	0.256195497906289
insE5	-0.136183333	0.290177571
yegT	0.701629643666667	-0.0454805520000002	-0.559210575942536	0.688895674302618
mglB	1.29530919133333	-0.2633108	0.239482790868072	0.423022131769491
fruB	0.335603422	0.0351779169999999	-0.630002563993122	0.716946176128701
nrdA	0.220941245333333	-0.068076801	0.934231083796308	0.116087365711178
glpA	0.105470639333334	0.0674055299999999	0.0862364570547313	0.472515945884052
cvpA	0.127494745666667	0.0894680684999999	0.662509388146387	0.269491472447932
yfdG	0.841436662	-0.248173182	0.570327023904368	0.306816481814526
yfdR	0	0
pyrS	0.3097537	-0.0438810360000001	-0.943971465905522	0.892942116871701
ptsH	0.446043493333334	-0.0226098775000001	0.264882973968226	0.414666671055211
murQ	0.214707155	0.217283243	0.758497862582444	0.225933604817366
yffB	0.425134269333334	-0.0987481525	0.965005632473392	0.0844576304122983
yphF	1.04070656566667	-0.3292502195	0.999366554378773	0.0113303342555665
yfiR	0.154225732	0.0977690344999999	0.94462836718801	0.106422489963616
proV	-0.170429737333333	0.2514177425	0.0558140722646608	0.482224591827467
mprA	0.124724181333334	0.163185948	0.7884278520232	0.210895368892038
cysD	0.161546220333334	0.1868491705	0.897015349183975	0.145730666734692
cysJ	-0.251962129666666	0.375788767	0.744542960543409	0.232667457168651
ygcN	0.236956456	0.0542702115	-0.742170581217787	0.766203586126724
gudP	0.794425281333334	0.2570112245	0.547903185424012	0.315426214911201
yqcC	0.447510489	-0.0451303845000001	-0.650399550375195	0.725398516866555
metZ	0.253530828666667	0.1536363545	-0.0326995127057508	0.510410433970194
ptrA	0.0807210033333336	0.12684888	0.966330427018726	0.0828342728448523
xdhA	1.25349481766667	-0.0008596565000003	-0.999516429423652	0.990100515921299
xanQ	1.384891884	-0.481617472	0.83864533242111	0.18334808150564
gcvT	0.325224428333334	0.208635956	0.396474796594997	0.370233415895515
epd	0.259317242333334	0.00627255549999996	-0.992313346374429	0.960507705861192
tolC	0.246541008666667	-0.0534446655	-0.287162842553427	0.592712086388633
ttdA	0.307235384	-0.058990983	-0.00844088288146927	0.50268684837559
rpsU	1.34464923833333	-0.43606749	0.792354151231055	0.20885523312045
yraI	0.410201554	-0.134550192
gltB	0.850698097333334	-0.2139303835	0.416747471770735	0.363169936648144
aaeX	0.0261744103333334	0.0613288125	-0.610342914510374	0.708968344711319
mreB	0.621684121333334	0.0441195354999999	0.153410496251862	0.450974322926155
yhdT	0.842887901666667	-0.290917734	0.890596955319727	0.150286910467921
kefG	0.172859324	-0.049325262	0.833738299040327	0.186196172562381
yheS	0.519322339	0.0643124599999999	-0.661360104692138	0.730020470972685
yhfG	1.16252776866667	-0.368394688	0.653200219507161	0.273425991466358
yrfG	0.361633393333334	-0.0838560010000001	0.953151831377995	0.0978186532537833
feoA	1.47785627633333	-0.4885790515	0.996983864883739	0.0247286119579464
glpE	1.11245924	-0.42714076
gntR	0.0560440620000001	0.115692014	0.0414163054823525	0.486813008718129
ftsY	0.0908624716666667	-0.00718571750000002	-0.986484665722486	0.94760752995642
yhiI	0.510351139666667	-0.1625212385	0.528072261228782	0.322915013429062
arsR	-0.471780066000001	0.280805305
hdeA	0.611744781666667	-0.0893958620000001	0.869183899845633	0.164644769662805
gadA	0.211049745666667	0.141798073	-0.243140005782292	0.578177446977647
bcsE	0.559800154333334	0.181635526	-0.767136615663907	0.778319173067231
mtlA	-0.0779969783333331	0.206045053	0.476632441148785	0.3418572698697
lldP	1.61109142633333	0.828738754	0.988895113198119	0.0474815527715461
gpmM	0.260627298666667	0.0075342265	-0.995817106133372	0.970875730039932
yidH	0.0272925323333334	0.0416318405	-0.496786403168874	0.665486760668301
glvC	1.086089072	-0.253265528	0.523847940957305	0.324496002564793
dnaA	0.0141111853333337	0.2499821645	0.939217480257247	0.111552472363429
tnaC	1.67989145833333	-0.2355217545	-0.0241835201473146	0.507698604081998
bglH	0.662162466000001	-0.216021781
bglG	-0.242430646	0.159242187
ubiE	0.0643500526666668	0.0506996745	0.767390846433176	0.221554645475803
glnA	2.02093225733333	-0.2796823235	0.713093631505731	0.247293431050134
yihU	-0.127891623333333	0.240011193	0.421583451334976	0.361474456563556
rhaB	0.0752376603333335	0.047359771	-0.609500879739048	0.708630122581312
glpF	0.332086652	-0.0316829160000001	-0.835256806405988	0.814681045034241
ptsA	-0.0642562779999997	0.3211836965	0.667189435313546	0.267497150428328
argC	1.09404571166667	-0.285115033	0.323838024284225	0.39502671165393
nudC	0.673324448666667	-0.229138529	0.881764655462778	0.156355717055533
aceB	1.863554182	-0.3880358335	0.888035869058982	0.152069647880436
malK	1.36161576666667	0.442008037999999	0.558349080069968	0.311434986949697
acs	0.632702751000001	0.0407041424999998	-0.969434336664494	0.921096821654465
mdtN	0.0736198473333335	0.051806883	0.662530923902442	0.26948232072484
glyV	0.467952018	-0.0430347405	0.937598826401106	0.113043648935124
tamA	0.192626937666667	-0.023143373	-0.789546998594562	0.789684433016534
pyrL	7.131069254	0.0851567290000001
insC6	0.268876733	-0.022300128
yjhI	0.284259628333333	-0.0872563935	0.87095141711876	0.163503393208796
nanC	3.836882352	-1.145101465
yjiH	2.16242384	-0.6880881825	0.994703424975464	0.0327758954150559
hsdR	-0.116413251	0.2563090155	0.955322954013851	0.0955075436771661
leuQ	0.290820856333333	-0.104914426	0.670344686143892	0.266146258783905
holD	0.190963859333334	0.0597082825	0.985230004562745	0.0547761246369372
serB	0.164685240333333	-0.0527506665	0.998519289998073	0.0173242217220511

## Sheet: RNAp_{0.75x 180min}
First_gene_of_the_operon	Intercept	Slope	R_square	P_value
mraZ	0.167249018298454	0.00201371168097327	-0.0626507223868111	0.738855413855448
napF	0.421302607100833	0.00879178289405359	-0.0729123680173442	0.738706763072394
phnC	-0.331735565390683	0.0539221755536543	-0.531362042908495	0.678319604723052
nuoA	0.381694637495971	-0.0076416831559889	-0.0631326027185668	0.602565199774475
ycjM	0.338726465811101	0.00122728956882413	-0.24985692317634	0.983952612959577
wcaC	0	0
hyfA	-0.0245492543122831	0.0253687557212836	-0.0525643645258616	0.436935478698072
rplN	0.23206665631732	-0.00217009936404635	-0.0943717366289822	0.825163468593462
gspC	0.061436263481849	0.0345767669643992	0.0611620472505433	0.313706309611384
rfe	0.376893319544499	-0.0248554467938549	0.119448930689352	0.191954896145007
paaA	2.37004814476391	-0.123258944537678	0.654877542039815	0.161720240981933
yrbG	0.0342665145743176	0.0273146765561899	0.365165074727313	0.0377957603394049
rpsJ	0.89612515523222	-0.0793607385998178	0.924805026741266	1.45247525584448E-06
rirA	0.359259033751117	-0.0168518852552864	0.0527479118862995	0.268341672467687
ymfT	0	0
sdhC	0.863855654308011	0.0464979460691613	-0.0489907989921967	0.443344775962757
flgB	0.88090603868454	-0.0736238880581139	0.480250363442361	0.0230878179048465
hisL	0.233456173433357	-0.0242793370364816	0.227011585778734	0.131039143365737
hycA	0.548054453540299	-0.0109304908283016	-0.494506510118443	0.93948284055159
yiaK	0.893422804056693	-0.063667446895139	0.0656629305820137	0.339986772082452
atpI	0.0438689029314428	0.0545744189955271	0.48350424260711	0.0225449876720505
nnr	1.00102628183978	-0.0847867618456537	0.227674633480581	0.109531192072303
bamA	0.329785827424405	-0.0270633561315458	0.214800206058618	0.13863212938104
yafY	0.275753805940605	-0.00483943038453641	-0.327835484081858	0.918296922419816
yceD	0.064341813715547	0.0370580802852387	0.382147052580331	0.0603859312293542
ydgK	0.487553342085385	-0.000928121587840711	-0.166599132046321	0.98573491549731
thrS	0.0103803239342583	0.064742895697762	0.326829647595851	0.0807816375729322
hybO	0.326015438382388	-0.0200867020307105	-0.0311703646575301	0.408764291823471
metY	0.463110157511273	-0.0443890002874283	0.15742541229068	0.179525910655906
gcl	0.216930590750095	0.00302283867279806	-0.33148612042354	0.952619578910773
metT	0.491649825107208	0.0192859423826657	-0.178554274703362	0.775073334539276
rutA	0	0.0644726218754806
lsrA	0.0511824609808261	0.0645977496124438	0.115450086286752	0.239330641650569
ydjX	0.521117261756527	-0.0716414279300024	0.523889877626149	0.039967414586525
fliL	0.194779867287291	0.0387563792260277	-0.287105381451028	0.62326435568251
arnB	0.553159617309081	-0.0257178286467606	0.0195383481272043	0.33842892079218
srlA	3.53872636663885	-0.456150041979742	0.879099941487408	0.0119198280580976
casA	0.686263890805212	-0.0570918170956491	0.0859149400450389	0.325451959477074
tdcA	2.62778644501282	-0.0223945860936829	-0.192924915784725	0.870030033960343
rrsD	0	0
aroK	0.45338351845524	-0.0551342583293328	0.408027610273152	0.0727853661107239
ilvL	0.687566638027517	-0.0806398590967729	0.358164674312434	0.170052157349239
nrfA	0.985213377672973	0.00355597354769687	-0.196383911561822	0.906948537413925
sgcX	0.428193461553886	-0.037913256560008	0.031895694916808	0.323682424600465
fimA	0.163571378874922	0.106566750749378	0.152836434499432	0.208591004185866
caiT	1.00635178900429	-0.13227221131582	0.740314635529231	0.0906725432023104
lptD	0.190240311132432	-0.0133191627697768	-0.18915653874112	0.674434014325715
mhpA	3.06904510853155	-0.385631612089018
nrdR	0.290227951893448	0.0140772411661326	-0.16658641273589	0.621134282512304
citC	0	0.0406851134876783
elfD	0.0447789433868758	0.0684526529740456	0.933407220636624	0.116820414999576
hyaA	0.713358062247942	-0.106671543099416	0.911441421104483	0.131928538898976
hinT	1.17542371939533	-0.163038135673044	0.881684513436197	0.00347167905362981
trpL	4.29307251059742	-0.460319096407019	0.474071814834763	0.12115684063377
recE	0.041507302123237	0.0550857203320666	0.334280131479461	0.391506838527588
ydaS	0	0.131879416434334
ddpX	1.96010951170985	-0.147621220990317	0.196074276582813	0.318788199073243
ydhY	0.276793060102178	-0.0199113538782425	-0.219709667376078	0.768385337347237
sufA	1.17699144036098	-0.202793764577943	0.671645089525734	0.0285493421438321
chbB	0.248437540058994	0.022716895784166	-0.183447668068418	0.660029583293126
ydjL	0.147327379162555	0.111192344565713
tar	0	0.0880114340623362
fliF	0.0502803489715826	0.0257123026521857	0.411327150103049	0.146551165559247
yeeR	-0.546008982249822	0.568787500535746
mdtA	0.693940608124238	-0.0729773946408554	0.932904109762796	0.00486532632375366
gatY	0.0106535539054144	0.109184797377952	0.718627232850652	0.150639643080712
menF	0.157185412807688	0.0752904376699969	0.0964708925142289	0.283249785911167
prmB	0.284913609849861	0.00658866291429019	-0.243021623073646	0.888132345465335
yfcU	0.236339442148362	0.030993377096002
eutS	-0.00172306536293522	0.0712315042294663	-0.365348666018966	0.700387657151185
hypA	0.263592052686442	0.00375449432021045	-0.243363261542597	0.890895086291644
cmtB	0	0.0536522154336883
glcD	1.05986178704095	-0.154217092351537	0.785340873703401	0.0117610462972814
agaS	0.424109558423996	0
yhfX	0.699745729182	-0.0934884233716442	0.590672555928018	0.298862503631395
nikA	0.150864249654026	0.0255322487964884	-0.142042596739485	0.571869448172185
ivbL	0.141396656645596	0.0383026099726566	0.0385156322662664	0.334800316445831
rbsD	0.491197522608296	0.0118636575735937	-0.24416973509879	0.897716717493784
rplK	0.643844890871548	-0.0528120629809583	-0.0470039915201022	0.428244420685025
thiC	0.355414777265122	0.0339132483174756	-0.639176600237765	0.720724711226657
ulaA	0.721844974834367	-0.09896739514219	0.678111889176215	0.027376087734725
ribF	0.238696399793859	-0.0172743585131179	-0.279291390379533	0.74540827385022
sgrR	0.107517286714434	0.0341287057086056	-0.367060119776388	0.702297821949954
leuL	0.102875063444961	0.0980992758484357	0.997392086072443	0.000869682816619689
rrsH	3.80402644078626	-0.288858097786767
insA2	0	0.0526167472793274
cyoA	1.143010430927	0.0179455830767961	-0.317390774581555	0.861052138467578
ybcN	0	0
entC	0	0.187089511138814
rsfS	0.369267227065184	-0.0420770256948009	-0.0586490525107686	0.442599560529076
leuS	0.34426125649696	-0.050083510772645	0.420484431285805	0.142690681069601
gltI	0.798320362217549	-0.176705172866203	0.76269805502267	0.0825041126258677
ybgI	0.887948767847313	-0.0755775350531367
moaA	0.189050981974266	0.0720460062419334	0.118781161201754	0.302922184539066
cecR	0.756919959120115	-0.0450864881151079	-0.22342662869085	0.570602459788796
iaaA	0.767072937940902	-0.150058377596074	0.793049606662654	0.0272728727477777
hcp	0.305608859824462	0.139899684505548	-0.235974899360419	0.66017944360651
ssuE	0	0.0858460675214302
pabC	-0.0647292499522137	0.0798303596958081	0.115213063099549	0.359576669642364
oppA	0.156993728433912	0.0858413346190976	0.123569414058668	0.299743112114983
sapA	0.130045276934379	-0.00723012593981035	-0.285617783881054	0.760581082058272
puuD	0.212587104745159	0.826174626413983	0.417320467421071	0.1440184446212
pspA	0.96779074441428	-0.170001416980487	0.645657182314293	0.0635821578040536
ydcS	0.930071900520648	0.0333751902689138	-0.245467001416296	0.676773625884924
dicB	-0.50923562706193	0.190124222700569
ynfE	0.496946585024961	-0.0474811482479474	0.587192250398381	0.0813235142483852
ydiQ	0.239486711073802	0.083456249480561
astC	4.83523561115395	-0.185216147458089	0.783018883951645	0.0293550957918945
rfbB	0.0554830173216052	0.0468027036869986	0.129042069174067	0.352418824046454
wza	0	0
yfaA	-0.244341150517976	0.241398215484099	0.777148854456534	0.216665203385024
argT	1.92456439260177	-0.378247885115768	0.766253349867513	0.0329652461912177
yfdO	0	0
yfdX	0	0.215068359632518
fryB	0	0.0319761220998014
cysP	0.523384399936731	-0.0838634438051113	0.870189255989358	0.0132903220820324
eutB	0.146552286121395	0.0060349140571555	-0.315656237148226	0.853720456567789
hcaE	0.356433904188259	-0.00656824590469603	-0.96632711858519	0.917161634407173
rnc	0.246537071391612	-0.00918406642029694	-0.319577861065001	0.870898895479417
rseD	0.0484015164215916	0.096058007739909	0.425492217050415	0.21450982732631
yfjX	0	0
glaH	1.84620665512309	0.0738353473399301	0.420236491906221	0.36194711605496
serV	1.16473558951373	-0.173270981594055	0.561758368341968	0.0896378758230515
fucP	0.236093236256877	0.0283296265700492	-0.262995000788905	0.710151951145433
ppdA	0.347060679507711	0.00417238122800934	-0.332607156178679	0.970288634326047
insC4	0	0
xerD	0.0761341315213941	0.0066966538396225	-0.310689008038437	0.834542578523153
yggS	0.0454144385167716	0.0595031000152924	-0.295494059594028	0.630761197049956
nudF	-0.183346388434858	0.239101303386769	0.716576532659661	0.0445980827379434
garP	3.16452576612837	-0.493719302669107	0.671088615345156	0.0564553018757101
mlaF	-0.0918112210485535	0.113828550720057	0.425375694894073	0.140650630754823
nanA	0.00342540991798396	0.101140125777156	0.740067785802944	0.0907630357261303
rpsM	0.114027377924444	-0.0191586061537909	0.36355601215737	0.167582159476927
frlA	0.455348311031631	-0.0568944253093375	-0.00910777465441637	0.398603735916846
glgB	0.522091370243808	-0.104793214490311	0.59616495436203	0.0784771324864236
ugpB	2.26054851356851	-0.202061687659191	0.25173729904941	0.22314046809939
livK	0.651901259473051	0.106979266658734	0.772190760962864	0.0316682637365862
dppA	0.738392003977558	0.104593342375379	0.483500087154885	0.117550440600796
dgoR	0.465217367774658	-0.0576854132522667	-0.119864187147377	0.50448302307991
pstS	-0.0114038321100952	0.0471342100504954	0.377765214579886	0.161167458335681
yifL	0.35443554162476	0.0533152428884056	0.209495586775367	0.246703648220289
rrsA	0	0.623740759852518
thrU	1.08865544080398	-0.186023818788734	0.636612306841376	0.129516491888416
alsR	0.261574488521046	0.00905743049693577	-0.318882734373205	0.867688618007056
nsrR	0.183334793497763	0.019878955014095	-0.925036553323333	0.875965930910758
fecA	0.720275369857473	-0.146330998454344	0.254529384134601	0.221636043912473
thrL	0.804563363706862	-0.103483927766608	0.187950264404705	0.322775141032806
fixA	0	0
pdhR	0.0428565215218085	0.121692836892876	-0.167993039556831	0.529534301326038
yadM	0	0
fhuA	-0.0751484200968224	0.182155703956515	0.769082039478884	0.080187686000061
dxr	0.0281508246395899	0.0918587713441818	-0.376067498411974	0.62272392294039
dinB	0.144214564929762	0.0213837524689375	-0.443036728235396	0.80512692718147
paoA	1.14754285639755	-0.0825541620537308	0.479216221741842	0.19203291249299
ecpB	0.0923368948477049	-0.0075805530456539	-0.802164530439605	0.79631833199279
eaeH	0	0
yahD	0.258344836524405	0.00970404538202497
prpB	0	0.121412171694451
tauA	0	0.072256488079465
tgt	0.600489592944052	-0.109448893873378	0.231562795928659	0.301638681899473
xseB	0.377506449305604	0.025306508770721	-0.373384656080323	0.709465614290176
rhsD	0.475990051485678	0
fdrA	0	0
cusC	0	0.08399175064351
fes	0	0.046210584680173
ybeZ	0.307416222983397	0.0325679522729465	-0.474271958751063	0.869034250663422
nagB	1.16487772130573	-0.2887242278651	0.711091001378676	0.101448943621389
kdpF	0	0.081793108128759
ybgC	0.660467563561749	0.0347589318490872	-0.471992191800351	0.863354941058598
galE	0.316067679345208	-0.0362877985232212	0.276414612943822	0.280548999609739
bioB	0.293383170963282	0
ybjC	0.11947831862584	0.0390588682255211	-0.235665287538196	0.580210598464894
potF	2.52744225236151	-0.36405609502505	0.998854965621506	0.0152340661501378
artP	1.15083320960097	-0.22119332954412	0.99199895572977	0.00267058075753458
ycaI	0.424823143215348	-0.0750293699035419	0.173819212022909	0.329766601835396
cmoM	-0.325798929247963	0.252215203595547	0.992518881982181	0.0389600495840151
appC	0	0.105614228356587
pgaA	1.17545335239204	-0.313265026652874	0.95322250576576	0.0977442558420898
csgD	0.291003120140256	0.00300532368198067
potA	0.244909782953257	0.0437443804163837	-0.411004990044075	0.756422483309146
ycgZ	0	0.840491376099453
narG	0.837910117873742	-0.173155190431286	0.428498650164722	0.213235041381599
lapA	1.30134379607034	-0.144278194676257
ycjY	1.26473045237901	-0.314722236944924
abgA	0.611069770733527	-0.130597009959985	0.143569865975709	0.344983528972637
ynbA	-0.35190585161253	0.185494924198991
narZ	1.2149967974685	-0.243663058648117	0.614218990538441	0.138134198172963
essQ	0	0
motA	0	0.188208653265934
glyW	0.764699595206055	-0.0739143359122016	-0.0208476872328496	0.506636505742557
yehD	0.315646907300223	-0.03361161844225
yehL	0.0197465183286749	0.00858759082291461
osmF	1.34519142824663	-0.285122466763323	0.561148635736735	0.15890997876298
yejA	0.70794043450687	-0.0547757265264623	-0.0273502668433858	0.438662470429413
atoD	0	0
yfaX	0	0.0492421276003814
pdxB	0.0328091474262324	0.065318392282461	0.0125112490726499	0.41547098784711
valU	0.204744270617259	-0.0741168615514222
eutN	0	0.136029946782028
hscB	0.603585277808345	-0.141769123102608	0.794715322625875	0.0709448087345672
iscR	0.809935957388865	-0.113689535120021	0.957958495793219	0.0141134291771629
rrsG	3.63856740803478	-1.23448375180815
rpsP	0.433883965491543	-0.0690220597857648	0.519421827742948	0.17561262028787
yfjR	0	0.0929628982869518
nrdH	0	0.0197780616964806
relA	0.367772782694812	-0.0509365149638818	0.0736321370872255	0.381597683764997
ygfB	0.22079009384479	-0.0163816498200577	-0.436892895556207	0.794886853267451
scpA	0.0554412404460537	0.0929352019783413
mutY	0.112304409008465	0.0280500046302429	-0.273420063692341	0.611344251461821
yqjC	0.599777370734179	0.0944187383866069	0.796894918466087	0.0701631259673961
kbaZ	0.840303936633705	-0.0949148883005054	0.853988155002329	0.0499164405161237
rplU	0.599613308106238	-0.120924581541765	0.567974906654437	0.156208988491251
yhdW	0.255223798612097	0.10505063319956	0.337485849576412	0.390423487414403
yrdD	0.444171077995856	-0.000483028162966836	-0.499987402845873	0.997102051975769
rpsL	-0.117834341012135	0.179235183061369	0.714991188996614	0.100003263340504
yheO	0.264567148431826	-0.00292975372108939	-0.499385676839461	0.979762688575481
nirB	0.544477127344473	-0.0618216668237952	-0.405751100167965	0.749335682858482
hofM	0.0842627587908107	0
gadE	1.92022148081248	-0.121104832154014	-0.00475942563714682	0.501514977952477
bcsA	-0.211132280870266	0.160034473339377	0.275664334775377	0.280896699689872
xylF	0.75025690431542	-0.137578081695273	-0.0180021031129558	0.4331385255126
yibN	0.141608911281306	0.084989551654436	-0.131687509472986	0.504478395676493
rfaD	-0.185972024249334	0.155822537237818	0.955765918742102	0.095029328124313
yicR	0.610331567574717	-0.0729325093843583	0.0658604422629993	0.385801095049821
rpoZ	0.348941204942935	-0.0398343199093155	-0.38441341649181	0.722407272539799
asnC	0.40730387138585	-0.0426465001766472	-0.370815383278446	0.706532663121823
rrsC	2.05556260811833	0.17168411682846
argX	0.81408886418209	-0.1229103855232	-0.445672413221102	0.647035375536648
hemC	-0.0559762314785001	0.116466783419393	0.644204348860525	0.126614117791941
tatA	0.111431645767121	0.057096585656999	-0.0341747730065747	0.442729732240316
pepQ	0.956544945125909	-0.189136229156915	0.871750820692444	0.0437047803485077
yihX	1.06053297960212	-0.138513770621896	0.215405288448651	0.430892745744723
fdoG	0.199390324244393	-0.024755600116539	-0.139895689061222	0.510031081979834
frvA	-0.0279896061880098	0.082420814834291
rrsB	0	0.46289561744867
rrsE	0	0
yjbE	0	0.0579869033086668
malE	1.64131957530253	0.1026379476421	-0.950320242489453	0.899244344465336
frdA	0.505047345717818	-0.0904391679072193	0.904301976015661	0.0324250327009416
yjfK	0	0
rpsF	0.690079971214222	-0.00996956749550241	-0.442361644448539	0.80397558731719
ytfQ	2.55737390979011	-0.543998831913515	0.979726180097393	0.00678093047660002
idnD	1.5194386780201	-0.420581663539194	0.762797134384747	0.0824681170354361
ytiC	0	0.02830542512806
yjjB	0.00115349235108794	0.143330816647233	0.578396581625865	0.152101978763222
deoC	-0.116193841656366	0.217119140635388	0.777325084457516	0.0772053011070063
creA	0.529010674785088	-0.104267860932627	0.108752564802482	0.362948162861408
dnaK	3.72602492457365	-0.59765289346713
insA1	0	0.130070714771937
araB	1.53760584061911	-0.464089202576103	0.833363451578052	0.186412154546909
sgrS	-0.0493799826390997	0.0986210025484956
secM	-0.0102049865281525	0.153255855649432	0.138781918344849	0.455681293065072
coaE	-0.183509298781462	0.310769422706164	0.909807046773431	0.13622944205682
ppdD	-0.453602191993985	0.291283168989273
yacC	0.686184331263893	-0.236113875708365	0.921748052335757	0.12676117717786
sfsA	0.469661287693607	-0.0245872834248536	-0.826575878148284	0.809714377248607
mtn	0.0890629410916647	0.188266349651507	0.958323461601429	0.092221233782523
map	-0.278877999513587	0.285912668759277	0.70764495329817	0.249757645147996
tff	0.127772702123943	0.018296639875486	-0.889182633534519	0.848726200115893
yaeQ	0.219520912490391	0.00536968430371994	-0.990798815717618	0.956786389345699
metN	0.9301401825522	-0.271429628613927	0.890059187913239	0.150662859167467
yagA	-0.719257412302269	0.436529755161888
insA3	0	0
rclA	1.45048914487027	0
ykgE	0.574948820613464	-0.134151999802505	0.993881922265006	0.0352285112118311
betI	1.94164914086185	0.0841771748162397	-0.121779920222534	0.538860211002593
cynT	0.100026348418824	0.209176036376187
lacZ	1.3919615976356	0.0124064141261701
frmR	1.2393909745855	-0.327125257760431	0.289241816924628	0.406596832456862
insC1	0	0
insE2	0	0
aroL	1.49964493381103	-0.455644779263575	-0.111033002017832	0.535415927905249
clpP	-0.204635016057675	0.34524709856731	0.482298683944977	0.339801996601818
allD	0.310052120208308	-0.031453752183721	-0.926117383888999	0.876874747862235
insE3	0	0
essD	0.0676130984839446	0.181261184668204
fepD	0	0
chiZ	1.47466336416018	-0.462264334538388
fldA	0.570123979361144	-0.185653441432486	0.524173074848294	0.324374490413186
speFL	0.45025016820853	-0.040233389140141
ybgQ	0	0.116525830553867
tolB	0.0499938503777149	0.099073885791654
lysT	0.253642811783262	0.108138901640815	-0.524352508873895	0.675692581616009
modA	0.0597644383701468	-0.0100765941308308	-0.865779690981898	0.833176974214746
ybhP	1.28743238508614	-0.119918756946283	0.937930162904806	0.112739945165759
glnH	1.15095184817607	-0.273046841845435	0.338511042153234	0.39007675192042
dmsA	0.211343245842458	0.0678392380727394	-0.111813513173775	0.535665929076048
cmk	-0.0168733407628548	0.185007009065255	0.992683462572167	0.0385285863514617
pqiA	0.401613183504408	-0.094919535579752	0.527702985911537	0.323053412130518
gfcE	-0.12892807312078	0.162902463361981
gfcB	0	0.087720391856001
insA4	0	0
torC	-0.275908824475501	0.299885424447455
insE4	0	0
csgB	0	0.311026038662546
ymdA	1.38017498672244	-0.409415626596187
flgA	0.104839771517981	0.0344803011499615	-0.834092181944539	0.814007933191351
lolC	0.495489182982591	-0.131900859649796	0.669845810934142	0.266360191484409
ymfH	0	0.087170499676065
minC	-0.0917269129812327	0.0912101055645851	0.827091735498923	0.189993679265211
dhaK	-0.0711566383390419	0.0739672814133713	0.893078248893829	0.148540866836766
lolB	-0.1315606722196	0.222817693104009	0.333198784159209	0.391871977191102
hemA	0.447794378696839	0.0792135157504994	-0.37601528074498	0.622705984943184
ychQ	0.334561188781845	-0.103193752168879	0.689086173750623	0.258012138522851
tyrT	0.0229960566350693	0.666180672401455
yciG	2.60676797198236	-0.606553424908676	0.703870482079967	0.251453532790267
yciV	0.365864620151019	-0.062798699941991	-0.770197858669637	0.779842553964511
puuA	4.13154180204154	-0.714515089732045
ycjX	2.17745399282982	-0.608140219184568	0.502336976302631	0.332473700409235
ydbH	0.61651711512997	-0.146385893264973	0.34946660446755	0.386362812562793
insC2	0	0
yddL	0	0
fdnG	0.0955113993831738	0.0100599297723111	-0.993700291559031	0.964251846996898
ydeT	0	0
marR	0.11335778980401	0.0285903770268235	-0.489093228186519	0.662672219471464
nohA	0	0
relB	0.20355652020715	-0.0617203031957007	0.150969702043921	0.451760408992032
dicC	0	0
ydfA	0	0
mdtU	0.521157622860757	-0.126483288693947
uidA	1.5003519399271	-0.529529962185448
pdxH	0.454089321470625	-0.125855841106051	-0.0304127094733755	0.509682159040245
ydhI	-0.143441456543132	0.240283758453375	0.996773921077699	0.0255752238606179
nemR	1.28472935365651	-0.137627070097855	-0.537863104709705	0.680768273703231
ydiJ	0.489283074635774	-0.0650771565091381	0.643631935613081	0.277426777595968
ydiN	0	0.0420876977272147
btuC	0.171937615770193	-0.00578477356442853	-0.974582261982584	0.928078656707411
ydjA	-0.0824992844809706	0.15398559913422	0.269791099031969	0.413045353283797
manX	0.772155207678318	-0.0289817458578691	0.901760751721399	0.142275088192592
yobA	0.0902935633999781	0.080778073453886	-0.136223600643469	0.543496559617233
nudB	0.406947231030331	-0.0413343175647485	0.0881203815089907	0.471913982165924
yecN	-0.104995035020542	0.135107169072441	0.299263646484542	0.403258992207054
flhB	0	0.113858422541664
insA5	0	0
araF	0.666114475011538	-0.216153476292222	0.981277606262521	0.0616915576924778
dcyD	0.307677775569359	0
fliA	1.54942810254995	-0.735996868299647
fliD	0.396979736430404	0
cobU	-0.116230889979595	0.196487545271785	0.83914946673726	0.183053255024188
insC3	0	0
wbbI	-0.0370819285402412	0.148391353521338	0.433129454475027	0.357409290218284
wcaK	0.0878739253572225	-0.00255563277551822	-0.997561769163474	0.977767371204983
insE5	0	0
yegT	0.0987083512588354	0.0393949988704651	-0.916049143522595	0.868639785683347
mglB	2.64248136787724	-0.13184450526694	-0.607588476258505	0.707862986732177
fruB	1.2587402428015	-0.150009944133324	0.993519644400346	0.0362576251798005
nrdA	0.625702269635319	-0.176946649616699	0.0584852485433571	0.481372937830037
glpA	0	0.104011142681079
cvpA	0.0675465028012565	0.107697871266507	0.0481704582952673	0.484660930886352
yfdG	0	0
yfdR	0	0
pyrS	0	0.160634511147033
ptsH	0.38187146276189	0.0351670202897524	-0.361896831149939	0.61787073721882
murQ	1.1590713285874	-0.299515626590005	0.795505678214487	0.207205309199968
yffB	-0.0553286553154064	0.113896261876458	0.167774799091582	0.446341853890248
yphF	1.04662056818833	-0.299399797565153
yfiR	0.417454599130923	0.136893324179644
proV	0.759011637884448	0.38671351677672	0.735171399357042	0.237101660497771
mprA	0.61353804127115	-0.16143134531473	-0.243851383549283	0.578410912407398
cysD	2.0626788666421	-0.682717645166958	0.997862046988416	0.0208181248409567
cysJ	0.536154161376682	0.0645369763375854	-0.268669548428458	0.586583958694677
ygcN	0.299519833312101	0.163268398434079	0.935157498107326	0.115257751265061
gudP	3.75818226792819	-0.846664922554125	0.95817437037567	0.0923872056795742
yqcC	0.487060183528335	-0.133159579564886	0.583263496901602	0.301775508179191
metZ	-1.56585026121174	0.822947340939389
ptrA	-0.0525460763017815	0.144248533773404	0.958745710074133	0.091749593407035
xdhA	1.16087098683043	-0.123872110784802	0.989015039858876	0.0472239956158889
xanQ	0.504138298450187	-0.13427622315357	0.404703302220226	0.367374800723455
gcvT	-0.049566457509243	0.106808862372845	0.655591121392745	0.272419516008088
epd	-0.000325837446748149	0.16520043899716	0.974298009076541	0.0723241117450838
tolC	0.425781655915031	-0.085493499649282	-0.728516081313915	0.759789643049846
ttdA	2.07674505974575	0.141991983106929	0.896899781740915	0.145813871612074
rpsU	0.220396523556582	-0.025223326623971	-0.697840582242696	0.745855607459113
yraI	-0.0256276719592752	0.075570298386798
gltB	0.522700915824081	-0.147399072822781
aaeX	0.146553787759519	-0.0188204822616201	0.589841689812811	0.299190139803966
mreB	0.556835590146177	-0.0875596762792686	-0.750614249722668	0.770242300792867
yhdT	0.0796121007381811	0.0084628651330833
kefG	0.563335774661543	-0.130629761885593	-0.570785540462122	0.693361233676281
yheS	-0.0793284191637665	0.188601104184802	0.967201919140489	0.0817492065295115
yhfG	0.355385651928856	0.0273820255613344	-0.983576657342488	0.942231368358646
yrfG	-0.137600551088415	0.22177524004073	0.853161582762903	0.174682089033044
feoA	0.656852378107087	-0.0816694491338051	-0.668846862002325	0.733211818504707
glpE	0.0993894468105378	0.0661781630474679	-0.199497503713306	0.563930977574462
gntR	0.569612658496761	-0.172859611005672	0.643103471514684	0.277646506876565
ftsY	0.37934774840982	-0.0315969988104986	-0.647934419180548	0.7243669242475
yhiI	0.116693393888984	-0.00844919149430317	-0.958220957469075	0.907664625037704
arsR	0.858053367214429	-0.191082819234539
hdeA	2.12524117763966	-0.506512963036206	0.606213644622045	0.292687636192101
gadA	3.15568323385292	-0.87171288572647	0.0501648557941222	0.484025325599669
bcsE	-0.201522408182535	0.3154979688156	0.908130653050401	0.137509519322591
mtlA	1.46070423819104	-0.41560451250071	0.953341492976371	0.0976188765251255
lldP	3.78110538194368	-0.0136058577253156	-0.885875308646069	0.84644127931547
gpmM	0.416722578406461	0.0560398776446538	0.996731300620548	0.0257437011117944
yidH	0.315037882455176	0.00102734084665699	-0.999877116916572	0.995009826763163
glvC	0	0
dnaA	0.101298776612247	0.019423324313402	0.156430803353415	0.450001180079508
tnaC	2.51491261654301	-0.472119783777485	0.998492100938914	0.0174825930455429
bglH	0	0
bglG	0	0.187383295373593
ubiE	0.140362583146286	-0.0314795032438785	0.995678406321249	0.0296035380549761
glnA	0.448934560763903	-0.08294406693023	-0.495769891408977	0.6651140592709
yihU	2.58123720062255	-0.697698590390995
rhaB	0	0
glpF	0.974454121825775	-0.2364065233512	0.0531338989364578	0.483078986366368
ptsA	-0.569112952979961	0.398290114488034
argC	0.848628787489677	-0.00652248393429865	-0.470020638541524	0.655753534641315
nudC	0.768656044872059	-0.253327395457368	0.664893873156344	0.268476754737931
aceB	0.814679068680382	0.154054234230137	-0.699542686791136	0.746612917798671
malK	2.5960102866838	-0.42131389135067	0.637511077078733	0.279964021313671
acs	4.03524939530159	0.160502486307579	0.489141462531498	0.337310177739971
mdtN	0	0.0470685708063087
glyV	-0.211994251635113	0.292001369139298	-0.051145649674943	0.516287272114927
tamA	0.628132494465251	-0.182482197537636	0.858397387691387	0.171460471721753
pyrL	3.2249358562839	-0.761499728582478
insC6	0	0
yjhI	0.348282595486686	-0.0910566339298765	0.482882013609959	0.339589996358932
nanC	2.90243024828875	-0.748016671468547
yjiH	-0.000753444752829569	0.13270914867162	0.237855960082402	0.423555378522379
hsdR	0.0891833279010882	0.112052793421049	0.0890715754463492	0.471610012403065
leuQ	0	0.106448701428527
holD	0.106216244391667	0.053388350569252	-0.590585334076974	0.701103090508406
serB	-0.152087853280463	0.222472166825488	-0.0176263440904603	0.505610930148301

## Sheet: RNAp_{0.5x 180min}
First_gene_of_the_operon	Intercept	Slope	R_square	P_value
mraZ	0.136674483746924	0.000751702976114738	-0.0708721026485291	0.933235874756715
napF	1.3039156049225	-0.0371481436545758	0.0343585388156011	0.249811847151601
phnC	-0.916774890384652	0.11177788297768	-0.420990942404232	0.638317586900962
nuoA	0.0915251465407692	0.0547272199222914	0.543417253121337	0.00243749459472047
ycjM	1.59358780931987	-0.204779182823592	0.7219264156815	0.0201368559752699
wcaC	0	0
hyfA	1.09394654844745	-0.0730276729250686	0.476157798642807	0.120354315747423
rplN	0.87135477543461	-0.0643386950436962	0.858931217714671	0.130009034411082
gspC	0.139413578257294	0.0361367867224746	-0.00390989794372398	0.378122293948418
rfe	0.853498345746582	-0.0736188712297222	0.475508943356507	0.0238967555091882
paaA	2.2052904273287	-0.123836160651375	0.661928463850439	0.160364050715709
yrbG	0.044894192566373	0.0396308996194772	0.418946135624869	0.0255825059632722
rpsJ	1.53687329089242	-0.0752207644991804	0.904328202614289	4.32806278569017E-06
rirA	0.0468949410685675	0.0369892651821802	0.495550831999413	0.0206201613447441
ymfT	0	0
sdhC	2.25755218755927	-0.244776302233073	0.635157224808782	0.0109481134954004
flgB	5.16316901834468	-0.362992105654699	0.821391108535639	0.000468728680569914
hisL	0.13318174694728	0.00802915015273943	-0.137275321826784	0.707357279607629
hycA	0.754688347176195	-0.0118878868511082	-0.467914550571696	0.853745770594935
yiaK	0.347721090419546	0.00751391254977117	-0.325864803005859	0.9047966235824
atpI	0.225846532748997	-0.00732244436446144	-0.116716534851954	0.697712180345535
nnr	1.52339530351725	-0.189058678662719	0.627137597243006	0.00669681445014933
bamA	0.26077976155141	-0.0223742241406325	0.0873135721876959	0.373836168545944
yafY	0.517039757112304	-0.0168740329999911	-0.281755571413862	0.751202302583695
yceD	0.612146637742293	-0.0530115605115019	0.0970929050394616	0.23373461183824
ydgK	0.566815007037201	0.0284419978113343	-0.031116312786891	0.408664740718182
thrS	-0.105644148411563	0.0947199526718586	0.256950325878093	0.113869643619956
hybO	1.12765760719871	-0.121763970909072	0.621084488266562	0.0123404407010437
metY	0.0937820627540668	0.0333200928841227	0.243422350982807	0.121382404849659
gcl	4.27237504722264	-0.350776405077246	-0.178762628436439	0.575012927700155
metT	1.11586315217863	0.006013479073114	-0.198668977267707	0.943491980638032
rutA	0	0.0842449581509759
lsrA	0.645864522787015	0.0499681215021173	0.00114127917124196	0.36171659664273
ydjX	1.41706808124874	-0.195902304635739	0.244949640963844	0.146716037038912
fliL	3.80908808307434	-0.387008817417741	0.131606156891653	0.351100338063656
arnB	2.07618141229189	-0.279075210071404	0.913521474165521	0.000486087378767153
srlA	2.76709192705222	-0.410399788792534	0.925139690689589	0.00574429658123103
casA	0.616060395023904	-0.111547900853971	0.823235064091613	0.0213650095740941
tdcA	7.40352332889277	-0.462349310940881	0.20772779676239	0.169595832858659
rrsD	0	0
aroK	0.338245552397802	-0.0204281754721502	-0.11726890349843	0.569454085447968
ilvL	1.52861249290113	-0.204512922427084	0.790640226473286	0.0277676722434697
nrfA	0.308413243624963	0.0260432582546478	-0.0150111521385772	0.383618382630299
sgcX	0.250803415671772	-0.00431830016596911	-0.193816820080275	0.878452868439193
fimA	0.13669947936992	0.0185921333682451	-0.110906872177491	0.554405678089099
caiT	0.594248053215461	-0.0509266866204068	-0.350151025532466	0.683931468963313
lptD	0.270061976806193	0.00188675983660028	-0.249312123310808	0.964818700495267
mhpA	1.89676283785795	-0.200634863763008
nrdR	0.255276325937931	0.0187739041071282	-0.230742148555407	0.814773067467548
citC	0	0.231763355570621
elfD	0.549380392043273	-0.0809949547252601	0.857218998687896	0.17219026855596
hyaA	2.08430321705881	-0.105572918756216	0.646299221678516	0.163415273910763
hinT	1.29082608746441	-0.171600170903138	0.580252396361978	0.0481788203202429
trpL	4.81881445095522	-0.544808992980317	0.474577903080125	0.120961895426774
recE	0.182740202825165	0.0297039529401256	0.443592781434093	0.353703664295387
ydaS	0	0.0927235249227247
ddpX	1.55702832913554	-0.00398311421376346	-0.499460748912228	0.981039495650667
ydhY	1.12100072831625	-0.133308372599331	0.12540780021612	0.260261999250998
sufA	2.59256152736083	-0.249836130526246	0.78493481811443	0.011807065870179
chbB	1.12566055817686	-0.114466613630671	0.334128797782538	0.134329663437298
ydjL	0.343710588777057	-0.0146457344839862
tar	0	0.0146915119307763
fliF	2.79496559739528	-0.149522223600239	0.0579004212821762	0.345698139649461
yeeR	0.812198815114145	-0.314849687234758
mdtA	0.820392507148809	-0.0959803999337798	0.563554122723185	0.0890388461180182
gatY	0.113316694870517	0.0047942553165712	-0.217401870777852	0.889873087693735
menF	0.883864366400043	-0.102669880656835	0.656465497086855	0.0314119064072724
prmB	0.411628116564994	0.0660783439571428	-0.122371519564189	0.537009825415724
yfcU	0.336830486299155	-0.0403341781997502
eutS	0.204828778020071	0.00488569324924135	-0.493848257372097	0.935959686509705
hypA	1.37455285064096	-0.110644011830684	-0.00661344361399818	0.381070516585219
cmtB	0	0.00450276681692915
glcD	-0.0583928820384772	0.170503543601266	0.749687114176944	0.0161720974937688
agaS	0.437067799614732	0
yhfX	0.0168705741713456	0.0186601779017922	0.0510714833932865	0.483736366639162
nikA	3.77138513734143	-0.494849616165194	0.834795398394993	0.00686232708067391
ivbL	1.18871115460815	-0.161884745067021	0.221990552689372	0.194284277032127
rbsD	0.283757664749743	0.235293531732235	0.513420251059555	0.0663997939797863
rplK	1.48805624544479	-0.267615580225292	0.790577864515234	0.0111761086589983
thiC	0.785741419363903	-0.0668167547050248	0.912002651927153	0.134535627704329
ulaA	0.368236769210561	0.0882594818548029	0.131694509769824	0.25548334991764
ribF	0.0588073467199896	0.0384376296669104	0.0751534960246045	0.333110752707172
sgrR	-0.00872060627057579	0.119607443883768	0.790082877157324	0.072608361349847
leuL	-0.374976898069261	0.262419118679682	0.883469586332963	0.039628687665386
rrsH	-0.148181168837206	1.26006783302806
insA2	0	0.020365589872637
cyoA	2.47565921027926	-0.268700770118341	0.824695974057002	0.0210929645708059
ybcN	0	0
entC	0	0.154474626834767
rsfS	0.194341400085554	0.00632878914257425	-0.329999256641084	0.936357469263363
leuS	0.167108138843037	0.0165912444977478	-0.266618129465808	0.717584646919279
gltI	1.40170425640715	-0.263517358277443	0.979055226579274	0.00700613409773984
ybgI	0.841878165305881	-0.144489280417631
moaA	0.335575201526398	0.0737386076743096	-0.132807698671144	0.518900990094792
cecR	0.153228356645891	-0.00754954481071082	-0.488521487280735	0.912522335348711
iaaA	0.903166935231171	-0.187863141513191	0.729886656826036	0.0413454814821499
hcp	1.24245036609773	-0.0544293017060509	-0.323898670733819	0.893022877607866
ssuE	0	0.127127310211611
pabC	-0.29131931033797	0.215561537418873	0.220294584346922	0.307037959506717
oppA	0.403800220641079	-0.0350853375537378	-0.252072684535098	0.688896213974174
sapA	0.379676268670624	-0.0455362222771901	-0.0479668421533042	0.432707101087117
puuD	1.09405859222779	0.589403787223687	0.475651388274027	0.120548901502742
pspA	0.448630128307166	0.0228559331962143	-0.313383681698533	0.844646299287737
ydcS	0.712530225485291	-0.0234313244419374	-0.318653546423235	0.866647349690983
dicB	0.722626037356785	-0.139784702492822
ynfE	0.358248495373459	-0.035325351394812	-0.0255763325686751	0.412714035327918
ydiQ	0.514052662370752	0.0582757797322307
astC	5.58733839306149	-0.45297089827592	0.903856442709486	0.00840288135949024
rfbB	0.745037604910178	-0.0280311267260825	0.261136117420519	0.287662946155161
wza	0	0
yfaA	-0.121506426202073	0.252657057098934	0.995201589229729	0.0311951910680373
argT	2.1882271434548	-0.371667440532131	0.357552715762907	0.170333787631148
yfdO	0	0
yfdX	0	0.3304772058645
fryB	0	0.0132953542990815
cysP	0.909839466443852	-0.116916090726656	0.218850831117239	0.241352210909278
eutB	0.237707017060955	-0.0284006906877097	0.553214327344764	0.0925131176831849
hcaE	0.393908088505383	-0.0236277946622019	-0.91933629438405	0.871273582065437
rnc	0.463659132905862	-0.067803597839219	0.0173697753686931	0.376881444813545
rseD	1.25549244712423	-0.209190384547267	0.229999830999743	0.302385096202906
yfjX	0	0
glaH	3.41865135685953	-0.193734957118835	0.972059069805646	0.0754226854413182
serV	1.13597981683672	-0.201569954957171	0.748917648868403	0.0368669692554412
fucP	1.22282251284303	-0.14904405313935	0.056626051183398	0.346643436355764
ppdA	0.428647826700599	-0.0602390198604265	-0.146858693514426	0.535186729631944
insC4	0	0
xerD	0.226090261033062	0.0057332769426728	-0.320256753006797	0.874114320943391
yggS	0.049438894396348	0.101405890810399	0.0548885077082042	0.39178484743845
nudF	-0.420351580507185	0.342460464701714	0.829023734029261	0.020294719046435
garP	4.38869050086749	-0.628042847281734	0.573187524376599	0.0858565113158184
mlaF	-0.109008095849219	0.10881683933331	0.713265311977365	0.0454225600797209
nanA	1.7941958083746	-0.472467729190658	0.832672268317346	0.0574247091726675
rpsM	0.181097314434604	0.0956159172654678	0.903868973905793	0.00840121349562165
frlA	0.13413188808626	0.04693958288755	0.00264966941954947	0.388816745685168
glgB	0.665779274035552	-0.125962262446594	0.666018638943073	0.0578476395894964
ugpB	3.71557590431107	-0.471317544294494	0.718146259215397	0.0442093574261505
livK	1.40956965687323	0.01448453899583	-0.306841200164706	0.82112307365577
dppA	1.0087168367059	-0.0207568150721181	-0.309095356805142	0.828853702405778
dgoR	0.161464909516953	0.0551673397732898	0.237837490215205	0.230725997146085
pstS	0.0464662508071925	0.0540302036883765	0.391260411003939	0.155200942885099
yifL	0.0639533501410596	0.229241688051794	0.728361302378318	0.0417132221427248
rrsA	0	0.806901162773892
thrU	0.711366318005897	-0.0147053920275258	-0.48291799557572	0.893285413604701
alsR	0.967871791421489	-0.00815842096192551	-0.331136430582743	0.948331380519091
nsrR	0.122517348178739	0.0459229400483019	0.0829666655911164	0.473560498174623
fecA	0.261205477558854	0.0188575217040173	-0.267240753396681	0.718883164627111
thrL	2.62783788613486	-0.127345985678205	-0.445577138504519	0.809521897154412
fixA	0	0
pdhR	1.25387157732613	-0.29260483303235	0.28914605499109	0.274674300748926
yadM	0	0
fhuA	0.2252631508443	0.0466097833600411	-0.449916179922763	0.817272844424194
dxr	-0.0448456940791662	0.153345438316859	-0.0770593407831843	0.524553090960172
dinB	0.239340152275488	0.116541285334233	0.118122943751192	0.358063895312941
paoA	1.91097120046184	-0.203480516247683	0.958687250573026	0.0138670642105682
ecpB	0.431085654505174	-0.0153460990970465	0.482814663258409	0.339614477556843
eaeH	0	0
yahD	0.482213119462776	0.0913099770510967
prpB	0	0.135723161558796
tauA	0	0.0114776983808871
tgt	0.688122056368498	-0.131783609956928	0.0131249420658228	0.41512112817221
xseB	0.585562427840894	-0.0240359125452054	-0.469282570281806	0.856897636361952
rhsD	0.386956048371381	0
fdrA	0	0
cusC	0	0.0810476355991855
fes	0	0.180718523319463
ybeZ	1.09354889718609	-0.197122841112959	0.345324469119827	0.249300562089005
nagB	0.846804886033592	-0.190955248945143	0.738743043055848	0.0912488264818773
kdpF	0	0.138249883484
ybgC	0.566456305617745	0.193784908659765	-0.0350191394276569	0.443235022310525
galE	1.01670906600626	-0.17085047200759	0.51328556326317	0.178097506487471
bioB	0.53371289606597	0
ybjC	-0.241593053708191	0.176924038722549	0.567099443922685	0.156554904405871
potF	3.04528510559729	-0.567424212482323	0.999301641712099	0.0118967832347067
artP	1.64271713253986	-0.329409978980642	0.68029391702208	0.112947233053155
ycaI	0.315093175171418	-0.0617576849176266	0.0810499355568199	0.377612159739165
cmoM	0.953243581124599	-0.219017741307994	0.996287541444208	0.027436605709394
appC	0	0.234438160073017
pgaA	0.5395436213369	-0.162969718043627	0.404856974660739	0.367321306950488
csgD	-0.0183479754226269	0.0908446342861782
potA	0.910232382266028	-0.166422680254287	0.170785887377289	0.331276894682965
ycgZ	0	0.664802229214233
narG	2.3508328903434	-0.226368404780331	0.927833860658278	0.0243518869803255
lapA	1.10708621868392	0.00906432972426026
ycjY	1.5221097289253	-0.356709628680702
abgA	1.46015228089734	-0.326890313690342	0.757555210538569	0.0843744540703085
ynbA	0.1460224739437	0.00605148442059603
narZ	2.39077776155349	-0.273212969232384	0.976594748850109	0.0078324238147035
essQ	0	0
motA	0	0.059555980598927
glyW	0.601025694016646	0.130969061620197	0.943705529869631	0.107314082564501
yehD	0.0125315986846992	0.0250013226969129
yehL	-0.0965259198485592	0.100791825795068
osmF	2.01953713079861	-0.29772985641645	0.773607432780015	0.0785491755642393
yejA	0.203351629838389	0.0440187681731571	-0.428323873679244	0.781404290495359
atoD	0	0
yfaX	0	0.116760297993108
pdxB	0.10532164816032	0.126255631032382	0.816989867265705	0.0629870626059621
valU	0.186413985531977	0.027041131662522
eutN	0	0.0373728913758814
hscB	0.220753050777075	0.0706028965715594	0.105311098136721	0.364751440701242
iscR	0.304722851284204	0.0370257474776553	-0.340945785111149	0.674368086239641
rrsG	4.62742291988229	-1.50414083819359
rpsP	1.02576528312219	-0.0090626285407802	-0.398831793552582	0.740297341243981
yfjR	0	0.145295751678271
nrdH	0	0.171689566461106
relA	0.108369266222894	0.0101150635220724	-0.461569373531645	0.839936207574699
ygfB	0.438992026026926	-0.0403978951348952	-0.104967525279734	0.486818761891236
scpA	1.08493813782411	-0.25151942714186
mutY	-0.135803652730227	0.257908917738696	0.704435317638041	0.103921388255829
yqjC	1.32319566523985	0.0785720693171291	0.703931323309152	0.104108889314052
kbaZ	0.310595669299414	-0.0458352597322504	0.580637932834298	0.151221295886732
rplU	0.680054819804073	-0.0178895036109683	-0.251557757786186	0.593025600957657
yhdW	-0.0649984746252534	0.142194326997005	0.83226909088449	0.187041450146331
yrdD	0.109625014726584	0.141989877712012	0.0643702782204459	0.386610358624337
rpsL	0.930198975305519	-0.182722512544265	0.850358796273886	0.0511906421646529
yheO	0.283167283005789	-0.02618296052175	-0.426722814526002	0.778976342934371
nirB	0.753284304328546	-0.0901923748442034	-0.319802955360654	0.653400284055371
hofM	0.107226528975793	0
gadE	2.92748119010906	-0.145830602499863	-0.313902345272995	0.601636456107281
bcsA	-0.301640952280912	0.261313845495816	0.530460873941381	0.17116110373552
xylF	0.995980274765964	-0.220746148842489	0.690418169602263	0.109150903312926
yibN	0.2742729515897	-0.053228803182637	0.208710269087762	0.312632912684078
rfaD	-0.613531141483386	0.380337954134751	0.985606988845309	0.0540708549512223
yicR	0.37298686199536	0.069796435469363	-0.0707378182674121	0.465046929327698
rpoZ	0.0704799955801589	0.0521474302373947	-0.173218246839542	0.533251135933924
asnC	0.0443478666606244	0.152162897686394	-0.0273625932568076	0.438669790145353
rrsC	2.34045960928183	0.83396458956326
argX	1.51974805104551	-0.413255732662028	-0.130832137477569	0.541764894398444
hemC	0.294385816105719	-0.00564690730388679	-0.485469230137587	0.901576527655874
tatA	-0.205037086606841	0.168856736692519	0.782976112026636	0.0751662808819321
pepQ	0.284011796532155	0.00499207843579669	-0.48526382489681	0.900883317572367
yihX	0.383871020251696	-0.0921069742525944	-0.250642892266154	0.580641991603816
fdoG	1.25032654304856	-0.269534624195469	0.708832422966888	0.102287194043705
frvA	0.931990400028707	-0.0901894433806159
rrsB	0	0.493466199734671
rrsE	0	0
yjbE	0	0.18704301544319
malE	-0.037629719694384	0.436308752473318	0.0239222310774331	0.492384590881658
frdA	0.347676650822828	-0.0502786321783986	0.693069592325791	0.108159359404835
yjfK	0	0
rpsF	0.917268533960464	0.026014937190778	0.0499641970956511	0.394489638351442
ytfQ	2.13585235027982	-0.356763066402255	0.92121320185801	0.0266164846755725
idnD	0.504665125494859	-0.101689440928763	0.713549104396361	0.100537529263038
ytiC	0	0.0992426151528057
yjjB	0.174718018513806	0.0102032454155992	-0.490730907637567	0.921390872614632
deoC	0.252859833776652	0.16532188133683	0.258344807002612	0.288970320824505
creA	0.152165240843267	-0.022183512804534	-0.421936482662113	0.771872086556852
dnaK	1.53914228613988	-0.364787957930589
insA1	0	0.0783053950885923
araB	-0.130150233444396	0.391324506213889	0.791539672811449	0.209279833375906
sgrS	1.03419151796544	-0.21145433209636
secM	-0.299280267363005	0.405446253814694	0.800218783623621	0.204716668150224
coaE	-0.23264825803313	0.425335669192983	0.999949323037706	0.00320458832667008
ppdD	1.05178162154608	-0.330728155982268
yacC	0.105457275672485	0.0360143511422962	-0.853575645875506	0.825570737355739
sfsA	0.22700251945932	-0.0689353448132959	0.948736017660293	0.102363302343773
mtn	-0.0463326019978071	0.248111489571839	0.953267617403252	0.0976967391040436
map	-0.0463440961654172	0.136808632285205	0.999931617167457	0.00372255517139783
tff	-0.204316503036384	0.311061313955046	0.762461456655293	0.223990679801857
yaeQ	0.027063584682667	0.175072134893743	0.0557776952635193	0.482236189052761
metN	0.88233274511398	-0.0857923363629771	0.834387885051443	0.18582136499054
yagA	-0.719225261010961	0.448685409461314
insA3	0	0
rclA	1.61308874146092	0
ykgE	2.07975083607205	0.206126537048135	0.966630018932269	0.0824628351851487
betI	4.53169944490569	-0.151848261937261	0.998849177173831	0.01527253106878
cynT	0.518818646528919	0.0594109078157449
lacZ	0.552302388257878	0.181122746552066
frmR	1.38399093397039	-0.38415498459743	0.410640391284352	0.36530516928074
insC1	0	0
insE2	0	0
aroL	1.10390500863116	-0.287571813561772	0.873063638591956	0.162129834848601
clpP	0.442384727432099	-0.0238773332176216	-0.883746246468554	0.844986814782062
allD	2.54318869022463	-0.763869321147759	0.877511597884527	0.159202052566822
insE3	0	0
essD	-0.882783873053873	0.729272555577067
fepD	0	0
chiZ	1.9857123924347	-0.592499560141906
fldA	0.740262012254468	-0.155322762784129	0.768793031567986	0.220857624893082
speFL	0.250518078079984	0.159165156972453
ybgQ	0	0.180679560403732
tolB	-0.373295669991799	0.506216973308428
lysT	0.324873810364203	0.0539121566896959	-0.869063709479685	0.835277878536034
modA	0.486120405754625	-0.059942772160344	-0.835206167543239	0.814651732623665
ybhP	2.37377663361045	-0.306287549536395	0.997717084994453	0.0215125876369482
glnH	1.46271953087052	-0.251391881047809	0.920791824682123	0.127543793476287
dmsA	0.708371475640739	-0.03501397677162	0.229300260629453	0.426356229574571
cmk	0.310547993017153	0.0544875056140939	-0.947710943512838	0.896609332518469
pqiA	0.88474646365577	-0.265692293561705	0.525877842923955	0.323736899859766
gfcE	-0.0928723065727267	0.258449171735549
gfcB	0	0.055036686189574
insA4	0	0
torC	-2.47625143597078	1.41473116539392
insE4	0	0
csgB	0	0.150674013107835
ymdA	1.88683014998479	-0.380442100538007
flgA	2.64674391474867	-0.811779570865639	0.670888946996896	0.265912715101733
lolC	0.421813662623052	-0.0821033284834949	-0.859933167232165	0.829494887446194
ymfH	0	0.0228985795815215
minC	-0.0312157263340947	0.22635778488914	0.644522769704696	0.27705608996237
dhaK	0.184212928034517	0.0880728763743264	0.996002319710637	0.0284717355757012
lolB	-0.255637142991449	0.388671486647198	0.758763265213407	0.225803938576626
hemA	-0.0262566221194576	0.313406825584263	0.138068274729744	0.455910661035217
ychQ	0.0992201546556552	0.117756703367204	0.553490435368306	0.313295541437502
tyrT	-0.187210436260501	0.92883519643176
yciG	3.35828856443685	-0.919436341106911	0.975607276101884	0.0704501710523631
yciV	0.754063434521577	-0.0636152003924671	-0.804714702026693	0.797681730697766
puuA	4.90861207854096	-0.86837697631965
ycjX	1.39723690322408	-0.453023106014265	0.974477810733571	0.0720696012308754
ydbH	0.224863962506887	-0.0242176465867756	-0.824867834020925	0.808750522312013
insC2	0	0
yddL	0	0
fdnG	1.75010982173403	-0.482320587568508	0.996280777480534	0.0274616040812665
ydeT	0	0
marR	0.229299202905887	-0.0142325683789745	-0.972061933702383	0.924581198190615
nohA	0	0
relB	0.293049612449944	-0.036742748991273	-0.554037160584275	0.686913457631146
dicC	0	0
ydfA	0	0
mdtU	2.14844186149792	-0.427290692197306
uidA	1.04417860557694	-0.469178068621422
pdxH	0.725024114340752	-0.175118249295123	0.806479064907039	0.201370337528784
ydhI	-0.454883007649538	0.514269486168905	0.440784624072957	0.354700255792178
nemR	1.88713196604289	-0.504596679471656	0.585885666525154	0.300746761332004
ydiJ	0.104552127391621	0.176277718570579	-0.0503771805539661	0.516042345032465
ydiN	0	0.040138648338165
btuC	-0.0691901548157445	0.0900749467560458	0.997813238057199	0.0210545058016153
ydjA	0.64888501628671	-0.193099550300786	0.68896866612754	0.258063748869033
manX	0.137084668949122	-0.0405659542624041	0.92042889271043	0.127839645182607
yobA	0.411115287701579	0.0826366338607144	-0.584354278132474	0.698652143398208
nudB	0.0184442094608942	0.034801015540402	-0.60626123875565	0.707331413215359
yecN	-0.0428846841842387	0.169374259951155	-0.318423072076803	0.603153254140112
flhB	0	0.153766678630283
insA5	0	0
araF	0.457687571636706	0.107056008166018	0.966236795512966	0.0829500248792117
dcyD	0.444403051698045	0
fliA	3.64327190329305	-1.49444060342031
fliD	0.336860065063629	0
cobU	0.0247914534549649	0.170882021396039	0.506871962719927	0.330801686395356
insC3	0	0
wbbI	0.595364342306975	0.199113187041903	0.799752279507733	0.20496414835295
wcaK	0.411899063025086	-0.121493815775319	0.107975796813603	0.465563098694359
insE5	0	0
yegT	0.367981237498638	-0.0777327586276566	-0.610133309581879	0.708884126330968
mglB	0.416302962725632	-0.025928515007105	-0.923046555380235	0.874308953523754
fruB	1.35784810086296	-0.132286918317569	0.83422567457759	0.185915022084422
nrdA	0.898925497900466	-0.110617679907519	-0.614969767623986	0.710831797688765
glpA	0	0.0412093530530197
cvpA	0.661343663665613	-0.121154999050074	0.435089926845475	0.356716576664731
yfdG	0	0
yfdR	0	0
pyrS	0	0.063997724893914
ptsH	0.422138273417487	-0.000278833999976067	-0.863442689245484	0.831696409130237
murQ	0.318471877001794	0.109769511748675	-0.761216251770555	0.775397431065359
yffB	-0.13052919737568	0.26298893810775	0.845537011105572	0.179280456112628
yphF	0.554059796494959	-0.252844949024005
yfiR	0.357103589971264	0.152819959862501
proV	4.37745855042198	-0.166690313713246	-0.534839548368588	0.679627947967441
mprA	0.432778724364949	-0.0491879225905186	-0.951161039671779	0.900107722750029
cysD	1.71038462709978	-0.458280535103071	0.977457316357473	0.0677153570999079
cysJ	0.561412742285032	-0.170475810777766	0.135730285152076	0.456661939723956
ygcN	0.591737771818339	0.317517714910972	0.69206958478638	0.256699119255582
gudP	5.42818552488828	-0.729297424984466	0.849112104364981	0.177137622795616
yqcC	0.756654365243442	-0.104648230185302	-0.396737512941286	0.62985768021015
metZ	0.320921229083376	0.085077739576906
ptrA	0.0826036855904471	0.025734095736414	0.446534646856982	0.352657961642975
xdhA	1.55115537626587	-0.0408559601856903	0.160390669241143	0.448724595664366
xanQ	1.21411194691153	-0.310528146984696	0.80094337099475	0.204331764941019
gcvT	0.416416358050768	-0.0802981865717451	-0.384490527507087	0.625622862401487
epd	0.442774345601976	-0.134576766246483	0.8710356529633	0.16344881677093
tolC	0.494739117734898	-0.0778666215548365	-0.804359303923251	0.79749125038187
ttdA	1.41761041679569	0.233811741573215	0.60436522446124	0.293426790379256
rpsU	0.343573658642662	-0.0465824693358186	-0.385214231889792	0.625872448235463
yraI	1.37462980108275	-0.365942118691349
gltB	0.734485871574117	-0.192490025686034
aaeX	0.293264345349383	0.10846630774858	0.999776682491207	0.00672720395543163
mreB	0.988833874482917	-0.177920578987328	-0.52846064363391	0.677230586700426
yhdT	-0.407200407224905	0.229087193994147
kefG	2.04598397575637	-0.640261835493074	0.11687576740577	0.4627120650371
yheS	-0.19390647056859	0.290665900438423	0.738452341319625	0.235556971398842
yhfG	1.36586108960186	0.0325313477151098	-0.975380752442679	0.929222118038476
yrfG	0.290083366211249	-0.00393141262565908	-0.924311689683875	0.8753599527644
feoA	0.249669752611724	0.00646083980355294	-0.998795020866262	0.984372176141517
glpE	0.961221481334932	-0.305246150018529	0.611939373381732	0.290389640139712
gntR	0.321633295891447	-0.0651836811420462	-0.55347202531118	0.686697422456092
ftsY	0.162464174957797	-0.032531617903675	-0.661159871699512	0.729935507213736
yhiI	1.32338206811874	-0.287019785198156	0.979567060774342	0.0644574062128232
arsR	2.10960155848692	-0.697572565307734
hdeA	4.1286080149811	-0.69028404856592	0.654397311880429	0.272922407029085
gadA	5.91563339066807	-1.56350645338818	0.321574214182621	0.395788036499617
bcsE	-0.307053216202681	0.413211877084083	0.980123918818884	0.0635700394785559
mtlA	1.04869370431926	-0.179799292778425	0.0884972585642486	0.471793547953549
lldP	5.8560576839492	-1.20034312441746	0.641224227730159	0.278426845741042
gpmM	-0.118982536560234	0.191532408614076	0.815295069105011	0.196574732741577
yidH	0.406562653685443	0.179873129646521	-0.49813177993421	0.665980424083309
glvC	0	0
dnaA	-0.179150369342709	0.20123646290726	0.939845466241868	0.110968774096476
tnaC	1.43546757350727	-0.120706877972875	-0.855119650563121	0.826516420975992
bglH	0	0
bglG	0	0.07805583821175
ubiE	-0.117164797790695	0.0976808980183023	0.667298007738332	0.267450751602412
glnA	-0.197858789261218	0.277949228336037	0.700301510647649	0.253048893054578
yihU	0.251612074623586	-0.0626158755547628
rhaB	0	0
glpF	-0.327497551822627	0.381729264817809	0.999549248953945	0.00955762114134854
ptsA	1.32664214538793	-0.169882269903572
argC	0.652224789273467	0.0426395494349848	-0.691769885940653	0.743168747106611
nudC	0.983122828440953	-0.308922371960936	0.0708680899543934	0.477423061417038
aceB	2.14483083097421	-0.15671322953449	-0.311521931674771	0.600838739537654
malK	-0.20800009505069	0.293528413378755	0.974038285221467	0.0726902064764535
acs	4.3673109107396	-0.140776185081456	0.39406150599674	0.371069691987747
mdtN	0	0.112324775890136
glyV	0.713308776340347	-0.0629834310802816	-0.950197234905422	0.899118632219653
tamA	1.27919281173067	-0.313321489494415	0.976901837701019	0.068547773411434
pyrL	3.56518638658585	-0.592108351446261
insC6	0	0
yjhI	1.0059563617504	-0.0358393418774973	-0.958594509489619	0.908081249192386
nanC	3.63480611206157	-0.797247583090121
yjiH	1.59209802974709	-0.10935408549623	0.562751265813371	0.309742886318276
hsdR	-0.284238706253157	0.504867411387846	0.949344631370059	0.101748592705339
leuQ	0	0.186664786709755
holD	-0.188263278529653	0.275698661400265	0.869083863434236	0.164709153139286
serB	-0.237452131044838	0.44451466656793	0.889020699217041	0.151386415566972

## Sheet: RNAp_{0.25x 180min}
First_gene_of_the_operon	Intercept	Slope	R_square	P_value
mraZ	0.21906342769279	0.00848192504739128	-0.0427272240005416	0.544726147709759
napF	3.21812719009182	-0.0949828368597762	0.158073837981505	0.0883283176230716
phnC	3.42445682557997	-0.215338407554082	0.00601025308777736	0.498086865505504
nuoA	0.0686299299705601	0.0203982582698674	0.155096302757471	0.101046750972679
ycjM	2.14473925090357	-0.296578089274166	0.820519591284157	0.00813428041390083
wcaC	0	0
hyfA	2.13749264370576	-0.157684179917755	0.671145156018453	0.0564398543494754
rplN	1.62180804004052	-0.0892622058074904	0.834782684010309	0.130020116153188
gspC	0.157305202035425	0.0533716865625026	0.101070431421339	0.279482926015974
rfe	1.75062748420373	-0.13393124689224	0.489995478107689	0.0214914313895295
paaA	2.45156154903505	-0.23332488835607	0.813600556428952	0.138791878945834
yrbG	0.274163219237679	0.0154666548844118	-0.0803708737058797	0.581183177783237
rpsJ	2.92579921829502	-0.165082450519043	0.938906623673938	5.67351235481773E-07
rirA	0.978839880387082	-0.0639760666071562	0.217553077086832	0.115619201554289
ymfT	0	0
sdhC	2.93989654379791	-0.387666276959487	0.89958637772985	0.000206029169887057
flgB	4.80483344984885	-0.357470589173275	0.85433199596892	0.000226728206245505
hisL	1.35576561385305	-0.13801241019375	0.842637290864067	0.000809113113916232
hycA	1.61735818833628	-0.108797919187534	0.201112165678483	0.316327483035685
yiaK	0.0808540343336806	0.0963351390361989	-0.0163000013370911	0.404706861867545
atpI	0.382436034039352	-0.00392348288106245	-0.132959407294859	0.811778759687782
nnr	1.81700010945866	-0.199462236090438	0.469813360709837	0.0248971699549623
bamA	0.338624882382031	0.0189096801302598	-0.129085007913817	0.670633237673518
yafY	0.478022937983603	0.127438958872752	0.626583094689808	0.0691617548912589
yceD	1.17715528896341	-0.103155328683599	0.0913692425449494	0.239597221642957
ydgK	0.766795918268774	0.0882324626720938	0.123419428611067	0.208464643102434
thrS	0.361095433057044	0.0875722509249378	0.00823819802967618	0.343308876471667
hybO	0.315674853207726	0.0112542094187598	-0.133277611213636	0.68880236160391
metY	1.04300474087605	-0.107948513778522	0.344323691157019	0.0738313638255917
gcl	3.21623140116845	-0.289850177230277	-0.0960243994596	0.479236193917879
metT	1.89430163289137	-0.0789464898366307	-0.0769356700183224	0.483786541614287
rutA	0	0.183079283945627
lsrA	0.511521705981496	0.1099099680865	0.063563703925118	0.288802055561252
ydjX	1.3651454598027	-0.0977018580977085	-0.0517166980950765	0.439410791631052
fliL	3.3185036998495	-0.0926765095493358	-0.422256268978098	0.772339827781403
arnB	1.50111212947872	-0.188643727870502	0.383821175181318	0.0814653104762881
srlA	2.18823061119476	-0.284559399944426	0.869025174383818	0.0134733128760504
casA	1.78946406412755	-0.385754565026177	0.925991686697942	0.00564537989263552
tdcA	7.80264812116243	-0.682142012280164	0.497783627672905	0.0462134841038396
rrsD	0	0
aroK	0.681215975636515	-0.0135632772767034	-0.12933595569106	0.600059343527213
ilvL	3.06070927407406	-0.412553936940048	0.533741528470067	0.0992220688247093
nrfA	0.624862080115511	0.252834509203309	0.895553624644355	0.000783718521363521
sgcX	0.121432589587449	0.0302701110856906	-0.0453720794858961	0.429091957463396
fimA	0.387154756252233	-0.0221262715197427	-0.116968391019141	0.568727578752059
caiT	0.641605612129211	0.0277234422523557	-0.483234136265475	0.894277521360482
lptD	0.251631944628323	-0.0108941625510429	-0.228626904194745	0.804976192958841
mhpA	2.1893313415433	-0.17799431427893
nrdR	0.270768012598673	0.0358399404757421	-0.111490999938972	0.519126860843242
citC	0	0.156778576598247
elfD	0.661659496774926	-0.0948362321178743	0.645307441912821	0.276729275990635
hyaA	3.52921908430778	-0.157753118199014	0.649638574680332	0.162749526037073
hinT	1.44447939107425	-0.137237478706317	0.206223842400302	0.20404584291357
trpL	4.44213022431082	-0.703937460021875	0.465360243296112	0.124536889752502
recE	0.10880512316496	0.0864932382108712	0.605409253704502	0.29300945991774
ydaS	0	0.0924763304028803
ddpX	0.916257452053901	0.116638576092594	-0.354272115746923	0.688307967962951
ydhY	1.34554277536254	-0.144163056772788	0.33627985673948	0.133326473018252
sufA	4.17227624755607	-0.427950769970513	0.917895007710745	0.0016546874088385
chbB	2.30337793275074	-0.27806280569874	0.375959981412138	0.115709706800963
ydjL	0.794524563656131	-0.128406161098251
tar	0	0.071428779048075
fliF	2.68167740813343	-0.181192400818201	0.514777500337083	0.10596616696313
yeeR	1.66066260763771	-0.720754334391378
mdtA	0.632038730539298	-0.0458450600800651	-0.12459235200433	0.509688168363318
gatY	0.274338083451614	-0.00141343421639783	-0.249653995727521	1.10504618735412
menF	0.990141761807754	-0.112702596825919	0.232696206429476	0.187858983613505
prmB	0.957112013214215	0.0770368173085037	-0.147212301878205	0.581653057714477
yfcU	1.12239194891418	-0.0710684136375887
eutS	0.561882352654761	-0.052604874193295	0.517215319978381	0.1765052843811
hypA	0.454721633076433	0.0984361740431923	0.445578189399653	0.0886043006508714
cmtB	0	0.03586762494009
glcD	1.05432733019463	-0.0636586163602868	-0.0991566615935273	0.499886240554647
agaS	0.625789568074023	0
yhfX	0.222429828145197	0.0294055279082225	0.959758143869866	0.0906090118415533
nikA	5.82416015851799	-0.48787866596435	0.630662783644523	0.036633815317231
ivbL	2.76108265296233	-0.428487894786334	0.479811129780064	0.0769093995360158
rbsD	0.715066268322259	0.373795040112702	0.377058470223479	0.115245343087523
rplK	2.35124422922314	-0.360482756532507	0.805522715818438	0.009593906876623
thiC	1.0415506362786	-0.0500359958757346	0.375906125604546	0.377331511090926
ulaA	0.306453675008241	0.0319979962936023	-0.145822768036818	0.578995299725696
ribF	-0.0339744908324256	0.14301802220198	0.115546093295268	0.305084503920863
sgrR	0.543478594221181	-0.0521645998866975	-0.0615228742914913	0.459335516419219
leuL	0.81932996094308	-0.0217143918987109	0.0215358902132397	0.410347056756695
rrsH	0.487350351441324	-0.014559124230068
insA2	0	0.0616818742371584
cyoA	1.29128672279254	-0.0517707385115968	-0.144827421246088	0.532789086884304
ybcN	0	0
entC	0	0.237242324378172
rsfS	1.12288828820336	-0.13958904354727	0.186693832337115	0.260078264393173
leuS	-0.320345327763075	0.207910662237588	0.65638859634809	0.0605313065681753
gltI	1.08811066563926	-0.163683527424275	0.0957160063331682	0.369806375609756
ybgI	2.07373722331511	-0.394773219123009
moaA	0.437439770501599	0.257739904695578	0.328741015855865	0.183890353405148
cecR	3.26055904978063	-0.571521321565211	0.984730999395894	0.00510268556803851
iaaA	1.90859401645349	-0.371714536408354	0.548433175367939	0.0941402318125987
hcp	1.14275594330438	-0.0259582856595877	-0.332099057089573	0.961267108791805
ssuE	0	0.20458843054433
pabC	-0.286554291219288	0.255729994961617	0.658565414048065	0.12115021607859
oppA	0.407966306173055	0.0605338121966709	-0.15922731813442	0.550123935881164
sapA	0.66377242593728	-0.0890002945104588	0.455693190495368	0.128341857749657
puuD	1.93212140657119	0.427714139374969	0.287832260271852	0.204174432398681
pspA	0.78788484813309	0.122344833217191	0.308207277824796	0.19391591829919
ydcS	0.686240245532122	-0.107023741982731	-0.0166739712974318	0.405026681180601
dicB	1.59369037180844	-0.260793296480615
ynfE	1.54439929390448	-0.0770319084664494	-0.271424223638288	0.727779944117705
ydiQ	1.31484245795204	0.00146117907895669
astC	5.255003876537	-0.531525992721547	0.731876818521123	0.0408676370201525
rfbB	1.41266288576241	0.034285225559998	-0.0353574840543651	0.443437624971747
wza	0	0
yfaA	0.393348597046395	0.131971939674624	0.863464625462421	0.168289748433711
argT	2.49166587720355	-0.500173096303797	0.378715331481679	0.160743405627627
yfdO	0	0
yfdX	0	0.44103696843628
fryB	0	0.0149811801699944
cysP	0.57395255516844	0.144195368683338	-0.0729312339172203	0.456211473928678
eutB	0.617024896393785	-0.0555440919914764	-0.203156528150514	0.608732774239676
hcaE	0.867947717952623	-0.156494464588083	0.472389839089323	0.343391453790457
rnc	0.598269522954534	0.0437302484299567	-0.27407903969159	0.73359031418171
rseD	0.519525512743936	0.0499162928478771	-0.422426784746891	0.77258962900649
yfjX	0	0
glaH	3.37508509484866	-0.216088484900545	0.413196137421864	0.364412389294077
serV	1.64049979086915	-0.126020750383359	0.848104690723979	0.0169136472762737
fucP	2.27724739228173	-0.371047810335145	0.228096104174589	0.236139160769606
ppdA	1.93056754960021	-0.319859234707171	0.689899630718213	0.0514132199372492
insC4	0	0
xerD	0.111802236307776	0.147792967291807	0.206191694973314	0.24861219874574
yggS	-0.148852394218821	0.280724297703855	0.703221889243347	0.104372886653027
nudF	-0.969995656163766	0.654456296566434	0.865091036228909	0.0140984244530399
garP	2.63047201775934	-0.425420762814997	0.56272852019566	0.0893140242304728
mlaF	0.196500838850646	-0.00587343786802978	-0.32744553923754	0.91545321497966
nanA	2.8517674031218	-0.6966052561151	0.918477217386405	0.027553868711689
rpsM	0.596982948983746	0.142305720708128	0.9323399398005	0.00492747055894473
frlA	-0.277454422605614	0.258209415701924	0.928658716100465	0.00533963652529096
glgB	1.93406734903116	-0.303817055148433	0.953699393345729	0.00277553629808513
ugpB	4.66360966500249	-0.683605648919135	0.936503881939978	0.00447531119005076
livK	2.87864875874618	-0.292325785506417	0.556428657345055	0.0914265550111042
dppA	1.18653002873761	-0.199293419228166	0.11768057780271	0.303656499095354
dgoR	0.304693610840091	0.0771880558846248	0.436288519263118	0.136153778338463
pstS	0.699006516676253	-0.00661823179480217	-0.3289383693055	0.926940004620023
yifL	-0.555012635351097	0.479306992264863	0.943051442882664	0.00379545271337075
rrsA	0	0.0312985857554085
thrU	1.03203508980365	0.0416135199056536	-0.462260843101029	0.841382731291175
alsR	1.38250139546325	0.0701026042529372	-0.291026150808597	0.774402714443643
nsrR	0.608700407475271	-0.0085788700987817	-0.997126220123469	0.975862297224943
fecA	0.315519818161499	-0.0495487398179612	-0.128151392317827	0.513652545028362
thrL	4.59613943392069	-0.387813627967292	-0.400631522929194	0.742617694119162
fixA	0	0
pdhR	0.468141229401157	0.204271751196904	0.972215696598585	0.00930472340596928
yadM	0	0
fhuA	-0.0324419361577382	0.202028897191277	0.276500195923079	0.2805093487181
dxr	-0.0776203255123637	0.266637324337365	0.00492975541169705	0.49843080376005
dinB	0.591174385224304	-0.0528945549255026	-0.30646158529846	0.640798650056787
paoA	2.06661252943132	-0.227776936102084	0.820365825744126	0.0617868665226343
ecpB	1.53451268079823	-0.369059662743546	0.879131606044158	0.158123409086096
eaeH	0	0
yahD	2.6586396192412	-0.197233346009937
prpB	0	0.232395349872855
tauA	0	0.00743438759564503
tgt	0.977905336098733	-0.198734711658369	-0.0193698155932394	0.433943357129483
xseB	1.51898024081751	-0.232317995609013	-0.18559647624491	0.542176508717541
rhsD	0.812725955602652	0
fdrA	0	0
cusC	0	0.25067692621597
fes	0	0.123634089108105
ybeZ	2.42735255413197	-0.525496077849803	0.978743604251301	0.00711074660822949
nagB	0.350748159038304	0.0139826262610466	-0.459126148296048	0.834926578549721
kdpF	0	0.350224296315907
ybgC	0.933846521207835	0.368055330660372	0.296980184670181	0.271082910672651
galE	1.53603482377595	-0.281404127407409	0.273684846136039	0.281814858532965
bioB	0.868024792901103	0
ybjC	0.881107989302881	-0.062598214662052	-0.44253128277408	0.804264264502843
potF	1.69440091310807	-0.125446541249886	0.492016454525424	0.336259979663837
artP	2.21867127296125	-0.561369484542735	0.717348364513235	0.0991306552323158
ycaI	0.284724143077062	0.0856209446294561	-0.163246885569852	0.526183499351526
cmoM	1.13143277183314	-0.144898810247068	-0.422499146627365	0.638847055025119
appC	0	0.373695242796703
pgaA	2.99424436512956	-0.729228605257771	0.82171398452365	0.193018110782546
csgD	-0.192200100616595	0.193113924260743
potA	0.842110496446357	-0.0952487239485334	0.104229941919417	0.36531900825721
ycgZ	0	1.08541860574153
narG	0.297227859557605	0.174955762374607	0.981874219669652	0.00606029033626255
lapA	0.902271625187911	0.30750155599459
ycjY	1.4503633432695	-0.346190514034726
abgA	2.66145790300155	-0.636096974667216	0.880386114886855	0.0406995205231211
ynbA	-0.411655065601765	0.238702181825664
narZ	3.0022488637786	-0.114281302858067	0.81923051791807	0.0621903114461975
essQ	0	0
motA	0	0.0594748246554203
glyW	0.992869951906301	0.215180446550655	0.996764085755673	0.0256142007049383
yehD	1.14937421127546	-0.327217202504831
yehL	0.0296980758171346	0.159552374086341
osmF	2.33422326460166	-0.427451865217869	0.88751832145424	0.0382244470237212
yejA	0.482373436161971	-0.000901010782357769	-0.499890724584934	0.991464762644746
atoD	0	0
yfaX	0	0.159727794259028
pdxB	0.393051073628918	0.0968455750533257	0.284181707243284	0.276959333903786
valU	1.23275977279211	0.27902327156332
eutN	0	0.0902043617945735
hscB	0.225364290871313	0.0599576808935772	-0.218619720520149	0.56688702052863
iscR	0.857200116126832	-0.207235967381371	0.590127330561093	0.147502754428265
rrsG	-2.19572532545136	2.30009737404462
rpsP	1.95375271390958	-0.0250445837154461	-0.073334972840609	0.466667691359699
yfjR	0	0.244262499381359
nrdH	0	0.242792659427868
relA	0.443753856354264	-0.0725548060947321	0.104762136887534	0.365039561921357
ygfB	0.879441522708549	-0.14295218590128	-0.114985789327372	0.493367845031113
scpA	1.11227721264422	-0.217819925009599
mutY	-0.00874488432271105	0.273712303092627	0.970451413552745	0.00989851915649752
yqjC	1.97665589517168	0.0211342996440189	-0.444280099562636	0.807265466790261
kbaZ	0.471264510946176	-0.0886965004442091	0.145256349813801	0.344125850581175
rplU	1.37173523061625	0.110305123500158	0.228449377653651	0.303126325338826
yhdW	1.55165213205766	-0.391343089270153	0.941021566197847	0.109867617251427
yrdD	0.149606577968709	0.318310126616645	0.176627120023132	0.328371570969418
rpsL	2.20678987858727	-0.459556604092204	0.843597039884513	0.0535691467819697
yheO	0.067534234163607	0.128512632539928	0.398961463165819	0.225850374856032
nirB	1.86003686375541	-0.17464513200183	-0.43787782564853	0.796493776751225
hofM	0.105802129072718	0
gadE	4.49195011421949	-0.511285063031302	0.805602074289302	0.201841994365962
bcsA	0.0280263046446128	0.261612167153683	0.733092042276136	0.0933240041131429
xylF	2.12842158019169	-0.465077265723819	0.639200755503842	0.128525863644884
yibN	0.723415995177471	-0.110055197960303	-0.186510924219826	0.542842787230932
rfaD	-0.899254370978274	0.513483190619033	0.978303107925066	0.0664281669532094
yicR	0.639621543621255	0.180236546288624	0.667643898408294	0.117713614745456
rpoZ	0.348533153827008	0.125664527834193	0.0674455832539893	0.38494142108035
asnC	0.322809550314079	0.277353659455366	0.653755672103603	0.122976369720252
rrsC	0.0231995098842475	0.0974554843795895
argX	1.38629056446286	-0.14203726865604	-0.322843044605836	0.604638597775648
hemC	1.14325619811123	-0.135681348243187	0.408351730115834	0.221817617728837
tatA	-0.340382000834736	0.373528467198764	0.959179516000506	0.0137006823482351
pepQ	0.800293373619115	-0.131415499866355	0.349763034685157	0.247332284610198
yihX	0.795977626507466	-0.111750970911396	-0.439713285749718	0.64491993930101
fdoG	2.10995118254641	-0.490358851814467	0.898749346598213	0.0343398297543756
frvA	0.692442149869271	0.00699925213994201
rrsB	0	0.911227614454075
rrsE	0	0
yjbE	0	0.245348905189743
malE	1.24412987605656	-0.321186242759379	-0.440949793782005	0.645358319042539
frdA	1.03689572140309	-0.0125170325922051	-0.457231927297891	0.831144889126587
yjfK	0	0
rpsF	1.49166486115595	0.028922839906499	-0.165982924913267	0.528112248455396
ytfQ	1.83533159755709	-0.341182536719229	0.81761737841528	0.0627638581391632
idnD	0.538000113849674	-0.0693916987005036	0.181435469168042	0.325989382295283
ytiC	0	0.271231312147522
yjjB	0.759196812591708	-0.0563619975254474	-0.439241992980618	0.798740620062266
deoC	1.03736194343663	-0.0239634550932379	-0.470625695623766	0.860061193430284
creA	0.912344092699365	-0.177946103611976	0.516051068372461	0.176976683857028
dnaK	4.03212757955946	-0.611078198360645
insA1	0	0.111907556836423
araB	-0.313484458091625	0.420745564694002	0.428025780791574	0.359209242616678
sgrS	4.0324304457768	-1.14244183401579
secM	-0.712055355393895	0.850766172841054	0.966530483613524	0.0825864213999846
coaE	-0.364640987746888	0.61273202738038	0.911983596922058	0.134550413943699
ppdD	1.31240264439872	-0.336847774856142
yacC	0.216615110501141	0.0333901048974674	-0.953418504613438	0.902462355449566
sfsA	0.359221409014351	0.033774470850209	-0.978719932196321	0.93421531453555
mtn	-0.305321376232797	0.453683199840558	0.957719558918478	0.0928917321458596
map	-0.412082743279067	0.367121752752575	0.748052230083899	0.230989241257255
tff	0.0327981221325596	0.412381724910606	0.891371276735419	0.149744056235667
yaeQ	0.230584354460765	0.120890188623639	0.981533570441663	0.0612670808880766
metN	-0.417530859514053	0.441064074335715	0.810149112594115	0.199386096230997
yagA	1.32071913620761	-0.36075190278652
insA3	0	0
rclA	1.68103165292833	0
ykgE	1.1263906298768	0.368878744361285	0.979712195041406	0.0642272965523557
betI	6.60435199112209	-0.74446368615298	0.834866116179593	0.185545000727122
cynT	0.40362395900704	0.0873791408404015
lacZ	1.00262444302546	0.5024322298676
frmR	2.50866868334684	-0.649061171535086	0.550438712862461	0.314460468272251
insC1	0	0
insE2	0	0
aroL	0.403622737429283	0.1167450668897	0.296362143593453	0.404226469728974
clpP	0.572441216613768	0.110584240168918	0.961844275093713	0.0882136198884465
allD	2.49615501907067	-0.654039049989	0.703676320052693	0.251540528229952
insE3	0	0
essD	-2.02366365842386	1.62492260369972
fepD	0	0
chiZ	3.05614774277824	-0.920848728250627
fldA	0.250913904353182	-0.0416071685921835	0.603797080800487	0.293653720456713
speFL	-0.943508118796788	0.720602559435762
ybgQ	0	0.266830852902683
tolB	-0.0427018020134367	0.698342468350128
lysT	0.720111427518578	-0.00247134440444906	-0.999748318082455	0.992858322390814
modA	1.32889417520009	-0.215688525473974	-0.543030941196232	0.682723374907857
ybhP	3.56200110440328	-0.593592981738691	0.89987287946543	0.143659095344826
glnH	2.13448724836427	-0.574325258708758	0.961767231068363	0.0883032104316289
dmsA	0.968370087991257	-0.149917448433118	0.924936966037217	0.124117489286365
cmk	1.02010818319921	-0.207532168922896	-0.822986035801938	0.807693523583935
pqiA	0.849758752240279	-0.265607513906114	-0.00119299390131933	0.500379741843024
gfcE	-0.480135506908029	0.529876409476273
gfcB	0	0.0645805409412883
insA4	0	0
torC	-2.96900321853059	1.91831820585521
insE4	0	0
csgB	0	0.323584712065141
ymdA	2.03646490436275	-0.25597965850529
flgA	1.70591401233618	-0.576311342829688	0.259959576690672	0.416290757871871
lolC	0.32073746760142	0.0403594457086319	-0.978092249935588	0.933248645037611
ymfH	0	0.0266718906181675
minC	0.328520944240617	0.146389832717596	0.964451899931116	0.0851271940388089
dhaK	0.0644674908968935	0.0778359690049115	0.961521200268349	0.0885887160128295
lolB	-0.961620831552899	0.925172518261623	0.974575710168778	0.0719306517557719
hemA	-0.352925980775671	0.794750372232787	0.606915594462475	0.292406594701404
ychQ	1.12884576834661	-0.192910217211636	-0.700669119342702	0.747115067892437
tyrT	-0.541355390674765	1.3112617565972
yciG	4.34682372663755	-1.21363189660146	0.967081085119092	0.0819004922314432
yciV	1.04232016662609	-0.0413700382502503	-0.955676078443443	0.904873493639784
puuA	5.31798717631851	-1.30525923907263
ycjX	3.55320956099314	-0.934554323879389	0.888989697333772	0.151407966709973
ydbH	0.584696344464499	-0.0474658795543116	0.415789125392147	0.363505437215721
insC2	0	0
yddL	0	0
fdnG	3.12627127488084	-0.35947988572358	0.870891297193179	0.163542334791886
ydeT	0	0
marR	0.897927076682886	-0.266817872503557	0.99398418772485	0.0349325446580372
nohA	0	0
relB	0.343269909343193	0.0457307662444234	-0.459197336237768	0.6518629177631
dicC	0	0
ydfA	0	0
mdtU	3.53355319895368	-0.46896670910255
uidA	1.01073660141446	-0.290676044731296
pdxH	0.765968967812886	-0.0227998446625256	-0.955111600474587	0.904265099919968
ydhI	-0.566179371409668	0.619969529333757	0.932948750551408	0.117226452413935
nemR	2.23722417278003	-0.682457956304002	0.200694329097831	0.435680197575028
ydiJ	-0.228820334115765	0.50518239850701	0.0905216091480812	0.471146580090462
ydiN	0	0.0402157921406117
btuC	0.270500977334457	-0.0714667636024901	0.00771129768888024	0.497545393383079
ydjA	2.22938942069035	-0.739579986518025	0.720189503570538	0.24405484211458
manX	0.203769537237754	-0.0551400931500017	0.555444093230094	0.312548287401944
yobA	1.12505267816966	-0.135813310872859	0.999972639215746	0.002354671819083
nudB	-0.030179662706809	0.165008853512833	0.759031541292084	0.225672805909395
yecN	-0.0696445988646907	0.405730157172845	0.945328708924022	0.105741032385734
flhB	0	0.0356785439252683
insA5	0	0
araF	0.703665448396581	0.0794247874710714	0.809137734644767	0.19993460493222
dcyD	0.665214850274511	0
fliA	3.55485755277376	-1.34066413673597
fliD	0.216677937665053	0
cobU	1.27131104053382	-0.282352916206248	0.518156068641234	0.326618637166119
insC3	0	0
wbbI	1.23533515708709	0.102968043380705	0.369743617270627	0.379445520171871
wcaK	0.140240224422427	0.069578836007635	0.135018287317806	0.456890681352671
insE5	0	0
yegT	0.886236704436318	-0.15389110840649	0.773425848190096	0.218541490415075
mglB	1.05537922790827	-0.274297282048906	0.992251224367748	0.0396517632911182
fruB	1.28270074312475	-0.0289331872997402	-0.90719859026435	0.861783574856218
nrdA	0.643152499826846	0.0188099281182179	-0.98350047308892	0.942097165592965
glpA	0	0.022506797078264
cvpA	1.75012942982911	-0.385099445196911	0.991740330478059	0.0409398117904494
yfdG	0	0
yfdR	0	0
pyrS	0	0.122042929178687
ptsH	0.524435119913808	0.0306902593080079	0.703872101145025	0.251452807259593
murQ	-0.0275388466866136	0.105950171067343	0.331277694987374	0.392520307065828
yffB	-0.605326922270659	0.489087020487425	0.400749605278459	0.368749731724172
yphF	0.3633663794503	-0.041512967825802
yfiR	0.927019434364488	0.0123012780243775
proV	7.16600638098007	-0.761055039332466	0.840049741177973	0.182525708116274
mprA	0.148141100517677	0.217665019785843	-0.288679906343751	0.593216335773803
cysD	1.80678938381188	-0.612140024186347	0.306720539014443	0.400768302003231
cysJ	-0.581234205613503	0.906706179164856	0.881395618131695	0.156604572368649
ygcN	0.475908348616434	0.501582237004455	0.665048899711217	0.268410683584486
gudP	5.68997579557123	-1.21020129138569	0.95782849359761	0.0927711327153401
yqcC	1.97589373883712	-0.531143932955198	0.161582999943267	0.448340049177951
metZ	-1.76113685112699	0.889264718827875
ptrA	0.437749308852751	-0.0748394021158745	0.509285576215312	0.329909699760837
xdhA	0.130451336380189	0.356533419234084	0.999809710415151	0.00620982728877716
xanQ	0.135149029113156	0.0379806538650225	0.322635450128654	0.395431217563092
gcvT	0.596465416847583	-0.120048660208078	-0.0859972126549344	0.527407616295021
epd	0.691767236800966	-0.161833934056895	-0.260355628648984	0.583839805168996
tolC	0.578325026569607	-0.0546952262467671	-0.939172037152338	0.888405402928008
ttdA	2.75485227232158	-0.537622074900345	0.857262571348016	0.172163332871158
rpsU	1.88710651010936	-0.500257693715416	0.594109112643305	0.297504728965499
yraI	2.98471388555029	-0.935649560304084
gltB	1.35701122634833	-0.331670327785667
aaeX	0.958243505732162	0.00870421898529473	-0.995294905157401	0.969109869266493
mreB	1.35625019122405	0.0075813454120098	-0.999144618269885	0.986833326317885
yhdT	0.650198346778642	-0.179133486978118
kefG	4.16301326100091	-1.37751448412036	0.566236431386014	0.308398914255712
yheS	-0.371059109073733	0.418158088759405	0.97276928711525	0.0744534968897044
yhfG	1.69691415377341	0.21302566523986	-0.784202940319458	0.786927888711276
yrfG	-0.0226505742457902	0.0877964583605413	0.0239561750338066	0.492373783087429
feoA	0.650225958439097	0.305632518156757	0.640783665302283	0.278609553904687
glpE	2.12995113176921	-0.655980774694336	0.707365141875164	0.249883675570673
gntR	0.273953049400681	0.0448642138098005	-0.951033016669569	0.899975796515598
ftsY	0.339533698138648	-0.0136027526938656	-0.912572322060348	0.865907130651105
yhiI	3.98858781380457	-0.721396395537655	0.943423609843999	0.107585039941462
arsR	3.57631024767314	-1.16947336076099
hdeA	5.79117965070953	-0.982432213993511	0.582306563182647	0.302150344046101
gadA	8.55062776272868	-2.41282536549224	0.61314894925588	0.289902542025172
bcsE	0.464549971000866	0.0518686231000679	-0.967333052010712	0.918415283856153
mtlA	1.28886229062619	-0.0548921711979151	0.269113137530836	0.413269443381411
lldP	6.01756674670729	-0.819015517649516	0.493728918725205	0.335633507355518
gpmM	0.357695986676683	0.125496600462466	0.952629432762904	0.098366881221934
yidH	1.06003769123496	-0.0126537465617203	-0.986251506763934	0.947156507768825
glvC	0	0
dnaA	-0.0455721962387788	0.41408203221044	0.997869461978381	0.0207819792342873
tnaC	4.48298536420277	-1.07277591782486	0.708470656315143	0.249385446851252
bglH	0	0
bglG	0	0.156514918578495
ubiE	0.0947229494286099	0.016193699316622	-0.924373343665685	0.875411386033976
glnA	0.0908311953453314	0.27400062569335	0.121564358450162	0.461208918045732
yihU	1.23870530046379	-0.350988369193771
rhaB	0	0
glpF	-0.566235525057313	0.681925683925314	0.97870826299752	0.0658027844241411
ptsA	3.42252019473632	-1.0872421856147
argC	1.86941693473817	-0.288389135684075	0.888830734064856	0.151518426501609
nudC	1.18564703605267	-0.408672832159404	0.276439525664958	0.410845450697519
aceB	2.62144960927267	-0.462507190315995	0.196957119724829	0.436894023272159
malK	3.186829263147	-0.813773914834437	0.346183619030394	0.387477416541656
acs	3.45486950069262	-0.222919040127821	0.219233563495237	0.429644330607427
mdtN	0	0.29507960911637
glyV	-0.354387136733283	0.556294582987295	0.908061077055463	0.137562405470993
tamA	2.55178361669293	-0.633702692689452	0.953588682266612	0.0973579081522929
pyrL	7.04293437588499	-0.28609528195709
insC6	0	0
yjhI	1.0147479272417	-0.101853837329457	-0.653971288216475	0.726898297397028
nanC	2.38188186306682	-0.34210614365127
yjiH	5.4043171589728	-1.01759193283932	0.974257732302596	0.0723810032262076
hsdR	-0.929610722397066	1.17468024545451	0.853809846107783	0.174286114514903
leuQ	0	0.394088674707083
holD	0.0593750018783823	0.038818705381525	-0.343725455919145	0.611688957028658
serB	0.248548134420149	0.336776602656526	0.988841040260087	0.0475972285213345

## Sheet: Rifampicin_{2.5 ng}
First_gene_of_the_operon	Intercept	Slope	R_square	P_value
mraZ	0.184032796489446	0.0210330684483479	0.0532597585237757	0.195985013680645
napF	4.61674905185976	-0.193540917923939	0.516548264150693	0.00152696060069821
phnC	0.632149143712628	0.0635146115960885	0.0396121429556006	0.255687703953593
nuoA	0.0834908096644079	0.00140442061353186	-0.0860014577567549	0.8276566010132
ycjM	1.55196312942744	-0.109391318200903	0.175227669945257	0.144371798616094
wcaC	1.16817637022801	0.00413271465375892	-0.165906124677301	0.952147930047418
hyfA	0.782704103987877	0.017383447404085	-0.0518881284596684	0.51418544454771
rplN	1.10734851432427	-0.0360802419110892	0.145019408220169	0.25135100753036
gspC	-0.0768017886991521	0.126621718171234	0.142975407986395	0.1523980987791
rfe	2.23470293772591	-0.0585947448889979	0.431930429384274	0.0120437237112267
paaA	0.653913898614102	0.139727790878047	0.297584583560426	0.189563368398148
yrbG	0.302469394113912	0.0145273141069028	-0.0905064305901899	0.689715659670476
rpsJ	2.41938838082834	-0.101661607002256	0.508379776780569	0.00828816463029629
rirA	1.74278286073436	0.0257044021722782	-0.0903896037459135	0.688875184438092
ymfT	0.42864838885576	0.000348237382960732	-0.333304341091674	0.994062821933008
sdhC	5.65360014442523	-0.372847955745703	0.393795613419332	0.0566495700047615
flgB	2.22150311394152	-0.214430622846588	0.550580105838657	0.0341975441601327
hisL	1.00647331240757	-0.0388675214415684	-0.0655069157394115	0.478967478467822
hycA	5.88024290644725	-0.583628698307567	0.951583499354036	0.0000226917027076062
yiaK	2.27144394402041	-0.228639012433302	0.442840050329754	0.0614797653494581
atpI	1.45779555745591	-0.0216072522991586	-0.10917021782312	0.658721919446271
nnr	1.61602750900987	-0.166765342146517	0.34732693891244	0.0555713777916532
bamA	0.859407737965617	0.0700600832530775	0.118574941037793	0.212915035886333
yafY	0.432655956064964	0.050981521134792	-0.0902798926075794	0.540756320408821
yceD	1.18396845655899	-0.0352700052758107	-0.139436447207148	0.717972987278419
ydgK	1.75951687856071	-0.0939199052801619	0.116504858814103	0.214843300085513
thrS	-0.0769501463956709	0.178148727626868	0.383531956018604	0.0815732822753866
hybO	2.27115133515497	-0.0743282828830569	0.130522101560341	0.202093821495555
metY	1.82103410565817	-0.117808480850718	0.116390111456167	0.21495065722892
gcl	1.4880935631387	-0.110655750176872	0.0132956947553915	0.34614529351419
metT	2.14857173233125	0.0636345134173422	-0.149095098798964	0.657715230425067
rutA	2.78387073619329	-0.288371916041617	0.419685335939548	0.0981476052478042
lsrA	5.47023770682472	-0.0600736582973619	-0.0390998223779002	0.419186974933236
ydjX	2.11539539011732	-0.140071896856199	0.0183049432733106	0.339938910036925
fliL	0.128006219169099	0.0521694833902221	-0.165346308458644	0.527662767688624
arnB	2.75764875016817	-0.256948698915309	0.285379877864767	0.124690944990967
srlA	9.58026682267538	-0.966444300818858	0.67750775270617	0.0141675866845506
casA	0.687821710646038	-0.0473180486983448	-0.138628951201498	0.625822174930454
tdcA	6.9211028884921	0.351023529932181	0.590136703847976	0.026711239617718
rrsD	0.95393815754295	0.319931627785691	-0.251389139393951	0.592887517094641
aroK	1.46886577296373	-0.0596902791908814	-0.121131323821384	0.578938440493213
ilvL	1.74368883930046	-0.24451934308821	0.122448616344633	0.262537175846024
nrfA	0.516128452989059	0.143811546963941	0.535697628897221	0.0373402987405206
sgcX	2.56158255024833	-0.185484705271677	0.135737692079051	0.222190354886695
fimA	2.56345469109008	-0.32230928917718	0.636878628401057	0.0193639816755261
caiT	0.140685617254981	0.1101557864159	0.204557615902827	0.205098755061296
lptD	0.306271068249681	0.0399560988213773	-0.164981362312969	0.617674006177451
mhpA	0.0562681257766064	0.176347464408098	0.584018047306473	0.0472531078073785
nrdR	0.163634483901174	0.1564516466382	0.118923937888725	0.265269034726432
citC	0.288274237439608	0.0999196493241643	-0.0857043300114317	0.468783959773869
elfD	0.245990296525457	0.00489156739517515	-0.330543427543435	0.941778419556172
hyaA	6.20076246330828	-0.142560936181983	0.792076122080461	0.141011688278568
hinT	1.04385855504827	-0.128582212014618	0.327394837300347	0.137503265183483
trpL	6.22332362247291	-0.837409349861113	0.861014921135973	0.0147568784968707
recE	1.53752940577394	-0.238817513686916	0.674164304987973	0.264503959626282
ydaS	2.20113890310642	-0.258168179473457	0.351810140858028	0.172989233899864
ddpX	3.13131470142703	-0.185225459011905	-0.0595700697743657	0.444261946800213
ydhY	3.1014277486647	-0.356615832480848	0.869669596137154	0.00422726109078116
sufA	5.99947596768302	-0.311884514547847	0.829759237364494	0.007298060825596
chbB	1.44626410677708	-0.184968220388976	0.798873508220612	0.0102820078873428
ydjL	1.99326994622626	-0.0445088135292727	-0.115729246915014	0.525985529987065
tar	1.18919186103514	-0.0691278628721558	-0.174579309513959	0.638957887024745
fliF	0.575636488650443	-0.0286379831465461	-0.196541822883389	0.599263078628992
yeeR	1.12006922898308	-0.0556416517282879	-0.164058539055842	0.615701442358792
mdtA	1.18564068156451	-0.03185318787051	-0.2353494362862	0.838242886601654
gatY	0.58957584579646	0.0581802472085618	-0.189865582227909	0.719960598303472
menF	0.646739355680397	0.0499190984450238	0.14767276220111	0.24366479918189
prmB	0.885789701381444	-0.0163671228634674	-0.244097412560555	0.897086265264671
yfcU	0.392674512669248	0.0493421454254412	-0.451887149355786	0.820904400492894
eutS	1.52105784457928	0.0297801877229962	-0.241631351608594	0.877540173038362
hypA	1.55617815635279	-0.0375700832556618	-0.232150432527938	0.821606932284637
cmtB	1.34062496452889	-0.144901371787044	0.284081701214051	0.206097316464626
glcD	5.35651656197499	-0.913253282878778	0.683997138333802	0.0263321065875314
agaS	-0.216063429130607	0.262268104063472	0.93056699229575	0.153418550146908
yhfX	1.7220476436765	-0.26659741877657	0.178871192591868	0.221866447257064
nikA	5.17884336185577	-0.394142265634771	0.613844741728668	0.0402844718541339
ivbL	1.86747180017543	-0.162436429580604	0.0932724255671643	0.285895368244472
rbsD	2.51362638176171	-0.407201022617546	0.733551253502735	0.0184190721148793
rplK	1.26262935057788	-0.0306021744901356	-0.17107425336759	0.631016026630073
thiC	0.82201693710992	0.0944475945865331	0.0735379297946962	0.302709875226745
ulaA	0.377749208117582	0.0189272743486096	-0.208961608806004	0.731185626737791
ribF	1.53868082738379	-0.00670632031934207	-0.331984112363643	0.959504288918702
sgrR	1.24589067541169	-0.063714610383664	-0.280968207630075	0.749335606874715
leuL	0.121396901542867	0.37150543347413	0.958223084982356	0.0140239742663259
rrsH	1.12401836310081	0.1647239497583	-0.417962304879422	0.766137226675446
insA2	0.479849531965628	-0.017594546218137	-0.989807643210689	0.954514602012955
cyoA	4.0540011034948	-0.133672336795576	0.168346934183788	0.271194067227473
ybcN	0	0
entC	2.69902388727101	-0.385621342309691	0.221211733673987	0.240013913395895
rsfS	2.2770903750041	-0.352088386841131	0.798062502076927	0.0262543048254467
leuS	0.573481881096887	-0.00128389325245945	-0.327010303947232	0.912388783060512
gltI	3.05070097746073	-0.448184841803467	0.50607186972493	0.109132408892955
ybgI	0.952804186901622	-0.109826727062883	-0.0539129598181347	0.438184110413341
moaA	0.654325292172887	-0.108395094713035	-0.0722097808561686	0.455512856088982
cecR	0.846599636416288	0.0813747014553581	0.255422606959608	0.221156107716105
iaaA	1.14271977783746	-0.181483514520185	0.642903530794482	0.064375244538427
hcp	1.03076691133539	0.167945794936346	-0.308918144119944	0.828233023035871
ssuE	2.0588153851578	-0.119879445069412	-0.258901234684795	0.701993022765053
pabC	-0.250346937615053	0.235567359239449	0.201685440058807	0.251231193384746
oppA	0.289644792480169	0.143397575065354	0.667969069103328	0.0573103271708348
sapA	0.81421956165566	-0.0422542903580705	-0.220882697644377	0.635503792191635
puuD	0.960196802499668	0.204210496229589	0.314993140804865	0.19056848943853
pspA	2.13392104416239	-0.237121354414535	0.753812246373229	0.0357480869665515
ydcS	3.78543934578024	0.127995235551919	-0.199934314972367	0.604087229591231
dicB	0	0
ynfE	0.309724259287308	0.202242915206066	0.646004318120067	0.0634824754037484
ydiQ	1.22006743741273	-0.0031653638118622	-0.499697176377654	0.985791466828085
astC	5.17430113021153	-0.389134458490385	0.393001186918649	0.154440123699214
rfbB	2.12076330617582	0.147215357192312	0.338911008578168	0.179038079795564
wza	-2.06641837081711	0.939369200727753	0.625707193191133	0.284810486682251
yfaA	-0.0477423929920156	0.299168210204284	0.826681418186814	0.0595457061657866
argT	4.32992294393646	-0.712075584141812	0.872777078557685	0.0128867751447647
yfdO	0	0.0152787832687238
yfdX	-0.920500127956869	0.781814746295199	0.894884745926105	0.147257613250539
fryB	1.28113647507731	-0.0977242463122463	0.028244225503419	0.406566922895025
cysP	1.06567466112527	0.0362469442365341	-0.320642586715562	0.875979390553206
eutB	1.00970499934263	0.0679302550353466	-0.00100174513065587	0.39183148650315
hcaE	0.961896434850809	-0.0777868146572535	-0.185844636290453	0.584474500781906
rnc	2.18959996669127	-0.444748022995389	0.945471342067879	0.00355412209432278
rseD	1.93446623137396	-0.245814849602699	0.220401540153115	0.240472628535375
yfjX	1.01306422343005	-0.0710937251834495	-0.359364927721546	0.693802817040551
glaH	5.81886923965838	-0.521677605226128	0.938258157149673	0.00428937455541591
serV	3.01829148913446	0.108277819512911	0.00344885323561239	0.388159832090541
fucP	2.54226093638343	-0.430894546187641	0.0553599271494106	0.347584780748673
ppdA	-0.121111884584813	0.144819152077731	0.215442406936136	0.243292941112331
insC4	1.12101343294417	-0.177485729469912
xerD	-0.329543924954747	0.380301862760932	0.856172628871529	0.0155532174831497
yggS	0.75798785464334	0.208286903921395	0.279340259497363	0.208543839350003
nudF	-0.10631543473643	0.443335381295115	0.942305011766575	0.00387099026947679
garP	2.61899871345092	-0.322007099193578	0.536185822774905	0.0983679775507011
mlaF	1.08145232524794	-0.151477772332781	0.158504090953858	0.277292921680193
nanA	6.27673475503113	-1.13558125150549	0.789157137498502	0.0280739307264413
rpsM	0.793632061869765	0.146596004039425	0.20002160486142	0.252202862637742
frlA	1.52241362239119	-0.208554648001487	0.340556141902027	0.178260091467797
glgB	1.16960231905381	-0.0977468862802836	0.181474419602692	0.263207706766394
ugpB	6.32361224667219	-1.02321317992974	0.976892358493853	0.000973391222485227
livK	1.15674495975529	0.025352454618394	-0.304598326207841	0.81375759789699
dppA	2.82092079828167	-0.198613130916448	0.260819208176169	0.218270288006395
dgoR	1.99252955075604	-0.195138866316955	0.394621547888596	0.153733730155322
pstS	1.3777956623232	-0.25466044363781	0.420138992091033	0.142835333868664
yifL	0.71502286200321	0.195441358356105	0.372720084069439	0.163429378011127
rrsA	0.960214264188791	0.200521742426713	-0.421479841211775	0.771205829345494
thrU	1.37675052305271	0.157431977082033	-0.152792984926927	0.542279484800882
alsR	0.509458911276954	-0.047040290897484	-0.215089929672794	0.626515403783537
nsrR	0.701617502578226	-0.0204536170582523	-0.494009987371696	0.93680710679038
fecA	0.455670392585389	-0.0525351404285571	-0.0868421747210324	0.469923141371551
thrL	3.8593724009099	-0.444354329559467	-0.154680248024649	0.520194656153595
fixA	1.52710330578425	-0.351150211596202	0.864541096209763	0.167609190659022
pdhR	2.15741773461024	-0.031632001401307	-0.486414105671489	0.904830346823823
yadM	0.473470120873189	0.305540919444935
fhuA	1.52221472700058	-0.402342916421947	0.607877318532645	0.140590389266118
dxr	-0.00502679909410928	0.511577614197867	0.482605445077335	0.190635868895697
dinB	1.74929021509842	-0.244123906957375	0.132543384237797	0.350619072121867
paoA	3.96460146394321	-0.363174779315785	0.783875861503182	0.0748420453770495
ecpB	2.27240179809874	-0.435993656324631	0.708800530418645	0.10229903627149
eaeH	2.4819434980976	-0.58183814537918
yahD	0.684889131682037	0.174019435454232	-0.264059052497961	0.585061383600386
prpB	0.257489386440895	0.147715087789643	-0.213950262870954	0.563308089435244
tauA	0.562503195265576	0.140558093044744	-0.15457026977118	0.520118257464181
tgt	1.40695409123105	-0.024924468374031	-0.46664703758203	0.850884915992221
xseB	0.890323316293581	0.249255404562869	-0.0487332582129689	0.4515070697587
rhsD	0.874745753552299	0
fdrA	1.64169827092376	-0.276941244892215	0.165146372018685	0.33409391452013
cusC	0.676734932350521	-0.0239091982336483	-0.91660305426404	0.869080097942287
fes	-0.0606656160170761	0.239338872706998
ybeZ	1.67501251484113	-0.361161903593445	0.894416255518389	0.0358367166230299
nagB	0.834902401985173	0.0441400779553568	-0.485076828647699	0.900256424259335
kdpF	2.00850687322462	-0.12704614160137	0.142244821065211	0.45456797078452
ybgC	2.18407099439285	-0.511276229244518	0.967274188514569	0.0109687606839477
galE	4.33721106252298	-0.336703286986077	0.320683742297352	0.260322708970391
bioB	0.0937548102026065	0.188177999620799	0.726533078670158	0.0957385781128122
ybjC	0.59262873905569	0.258311217975599	-0.148823909824312	0.51614320977126
potF	1.78134734562958	-0.0206660136079131	-0.117086441392648	0.494751837471689
artP	2.12652562083787	-0.123093558236674	0.0822308695485261	0.376980005912851
ycaI	1.58060037108511	-0.359100199735721	0.359180761648996	0.243172956064159
cmoM	1.39577303409403	-0.10052566953774	0.213673776504294	0.310230098025777
appC	3.5173470415156	0.299112402579446	0.837287592821447	0.184140028780112
pgaA	1.93310149747509	-0.261976467749414	0.573318123337052	0.154100824236106
csgD	1.40331217038605	-0.121990570772407
potA	2.03693228726866	-0.427338820283336	0.678177535581557	0.113742875691425
ycgZ	0.845774128928579	0.53820998339948	-0.233309780292791	0.578344358741869
narG	0.645146673361777	0.212398491393861	0.160336256730631	0.336506088080867
lapA	0.107765065284663	0.257647108121893	0.357841106981897	0.243763217423759
ycjY	2.91605053162297	-0.477794696551107	0.0175022983983462	0.494428560913936
abgA	2.894208257153	-0.597471627392121	0.953837776389032	0.0155076514978113
ynbA	1.64506296454501	-0.0947040570975998
narZ	3.93986983939276	-0.189534590819685	0.35496957004447	0.245029991746043
essQ	0	0
motA	1.48705657713168	-0.222270598222958	0.0620098418592834	0.387894430750554
glyW	0.0102380293931077	1.09278755236897	0.356865731723574	0.38384536570988
yehD	0.427333762014172	0.0328845773672155
yehL	-0.0352168635057407	0.444176004321398	0.798241107247208	0.0696806615478002
osmF	2.01094046247822	0.021405404600155	-0.486871863328023	0.906447388520408
yejA	1.70738771588428	-0.409219945678217	0.490568958209062	0.187362746686624
atoD	1.82463818241078	-0.233576740740595	0.849592061101764	0.176848181173052
yfaX	2.84824411502875	-0.663466715455171	0.943752816373659	0.0189281995784207
pdxB	0.855105785647299	-0.0717973792160307	-0.286154711164934	0.622424145515045
valU	2.5323670468459	0.338917625159954	0.876185055220508	0.160080342923964
eutN	1.24012304205685	0.013234420237975	-0.998391548443732	0.981943758832817
hscB	1.06149627514142	-0.222736236175442	0.679674134026564	0.11318016334524
iscR	0.488943447899938	-0.0915304703674656	0.309431598899955	0.265410954387895
rrsG	1.81023987473625	0.00879621953699487	-0.998387314971116	0.981920005894477
rpsP	1.95995492598109	-0.342077642742431	0.901971903170675	0.0332280850960159
yfjR	1.74686353554446	-0.251783818321958	-0.183495390326052	0.558741238920838
nrdH	2.82896089558506	-0.499536898624584	0.39156814716431	0.229040361123744
relA	0.194851326242365	0.0370818692467337	-0.398961437706932	0.740463795341166
ygfB	0.726889116255573	-0.0615596124167326	-0.439032340657805	0.79839368504898
scpA	0.490590255917032	-0.00615477688311333	-0.497175238671202	0.956604444706872
mutY	0.55586936387838	-0.124365012501452	0.735477406361855	0.0924474647486041
yqjC	3.40034702910726	-0.097611347304848	-0.266508430195666	0.605460969565465
kbaZ	-0.0998048215867973	0.277299999023248
rplU	3.36276397636067	-0.803113926362575	0.711399738736242	0.101334419361595
yhdW	0.392206468855202	-0.050895763448396	0.396651502534789	0.370172144880724
yrdD	1.32246001530742	-0.174990837019793	-0.139688933974594	0.509890443522807
rpsL	2.13124528062764	-0.299534260583452	0.781829672953692	0.0755795787075766
yheO	0.649658867179474	0.0417425619529945	-0.436206720239452	0.793774751367107
nirB	5.60546282961553	-0.692434838322881	0.133582514253885	0.350085895801665
hofM	0.530780704983954	-0.04491602237631	-0.436027528045417	0.79348531617246
gadE	5.05231127656176	-0.256363919087107	-0.362141318587062	0.696840326546183
bcsA	1.85247348162359	-0.167372698667589	0.12136140907037	0.356384478605242
xylF	2.37492557808073	-0.434132943145209	0.394129565630061	0.227933696443947
yibN	1.51749026329641	-0.14023220728383	-0.262513324807642	0.602099949574974
rfaD	-0.0378560551490635	0.532931586219841	0.961476722599601	0.0129246153072196
yicR	0.783945485752191	-0.0650392560413548	-0.473036945057276	0.865927743504423
rpoZ	0.705004375661924	0.00855153847191987	-0.496699015323107	0.953088845129733
asnC	0.697276565276881	0.191045488565914	-0.338324428672751	0.671695698751652
rrsC	2.28353859964585	-0.557654202631519	0.852918238764367	0.174830521434064
argX	0.322449801295951	1.33441119777376	0.998079512151948	0.0197306065404118
hemC	0.156105045587854	-0.0145491021291555	-0.144766762625578	0.513356230647494
tatA	1.20737557196399	0.0261135381487313	-0.495441336940295	0.944871888237762
pepQ	0.845831623620733	-0.143856682643799	0.445957237006765	0.205872706674484
yihX	0.835672338048351	-0.209131934576614	0.262226941690912	0.28715268502953
fdoG	0.77547675249816	-0.0466086716351684	-0.350953734353357	0.68477916138402
frvA	-0.302452563419911	0.198678893912698	0.996507778839314	0.0266098522780366
rrsB	1.6774546659684	-0.212559099162729	-0.826707065389921	0.809788583838238
rrsE	2.54643555842543	-0.636143318611516	0.863642403247888	0.168177527073116
yjbE	1.3025483813963	0.0209902221355068	-0.992975077472082	0.9622479566352
malE	3.75862287820273	-0.53647622696784	0.608764928411801	0.29166526263088
frdA	1.50506328919336	0.0471235900836919	-0.40316422754603	0.745918946719792
yjfK	0	0.302901635405785
rpsF	1.75042924585589	0.042550238263266	-0.47972121236786	0.883727940782146
ytfQ	6.18701486120594	-0.886131403521536	0.937611230589327	0.0210171160538345
idnD	0.991570619967533	-0.167580605976351	0.871754963155548	0.0437033364220258
ytiC	0	0.156080223607749
yjjB	0.656208855405962	-0.0140274199639433	-0.490731913676319	0.921395138726746
deoC	1.38335292511315	-0.190825510106535	0.147604984806655	0.342933293692513
creA	-0.113539906212631	0.187539247447899	0.809606799873398	0.0656172091077455
dnaK	3.0327971394407	-0.59519569454121
insA1	1.13205342268567	-0.276937767988764
araB	2.4662504318335	-0.556972071920571	0.960673704290003	0.0895654032714203
sgrS	0	0.409140627391573
secM	0.340149439439364	0.369455699331653	-0.662733581825219	0.730603811137496
coaE	0.687881054862967	-0.122842966244286	0.841859669367482	0.181460998499594
ppdD	-0.171262034182479	0.355001020636947	0.69039903955552	0.257434974384925
yacC	2.45633667785695	-0.519132734318009	0.964226038260055	0.0853988304845258
sfsA	0.991044991873618	-0.260932079230316	-0.215715112901795	0.569208248767307
mtn	0.224245597067694	0.197575411900215	0.987384138629141	0.050615230874411
map	0.520129050227703	0.049516568069744	-0.980609356048703	0.937213609022719
tff	-0.669885031466461	0.89808854657614	0.952140724181664	0.0988770891739267
yaeQ	1.06972496610279	-0.124802212727262	-0.742632121381471	0.766422873576753
metN	2.63203377107134	-0.770470799120918	0.640022803776969	0.278924889218195
yagA	5.78443603076294	-2.73037278547535
insA3	0.24180693601644	0.108866723062213
rclA	3.14104756605554	0
ykgE	3.045793210923	0.12642054851198	-0.779861916273555	0.784710746250035
betI	3.02665175424486	-0.3143789011221	0.695821494195329	0.25504046734625
cynT	0.332932294275136	0.119496438475801	0.93245864083072	0.117659031881343
lacZ	1.63679919642113	0.0125662359428798	-0.999237160812782	0.987566046626897
frmR	-0.594384602373614	0.634094715773132	0.277448632913582	0.410511166693609
insC1	1.04029535090068	-0.15537830780498
insE2	2.2631270240451	-0.726013450103967
aroL	2.34973648552153	-0.408754879386123	-0.716631923565443	0.754317229704758
clpP	0.237372038258646	-0.0602809729325723	0.998721642859238	0.0160967241694113
allD	0.922028676759022	-0.0206252948030601	-0.971485296860337	0.92380315810762
insE3	2.21538000123835	-0.71611520288872
essD	0	0.326921465867151
fepD	0.434191064329939	0.103653070015817	-0.941260022421775	0.89035693803902
chiZ	-0.390279822041145	0.493028302529088
fldA	0.933948697251132	-0.196954138340553	-0.60192557903621	0.705599621798849
speFL	-2.24478356694976	1.34286836135409
ybgQ	1.95634116034671	-0.573435184222946	0.697738049085805	0.254189956101228
tolB	0.0748928987798331	0.0699144702746849	0.718791704876864	0.244695493038796
lysT	2.55423335857679	-0.3240544935556	-0.443332596698245	0.646203933566537
modA	2.7651661590834	-0.944379833884103	0.297244887705374	0.403932224424165
ybhP	4.80591005952668	-0.264488360501666	0.737188183537899	0.236153113384924
glnH	3.11921999968459	-0.80861470625437	0.999966157808376	0.00261875934478424
dmsA	0.131024485640167	0.384921826535372	0.516334680113401	0.327296063013001
cmk	0.00164437408353451	0.367450766465468	0.892763637935104	0.148763303094718
pqiA	1.14746260071554	0.267427096520965	0.839989309628275	0.182561162435795
gfcE	0.834332314596218	0.381114312627585	0.563045449710251	0.309629590875045
gfcB	-0.406459803617789	0.354847413783416
insA4	0.632364650060616	0.229269840243291
torC	0.953728243905034	0.450398942875975	0.99915928286411	0.0130533056133973
insE4	1.99927498671411	-0.607067381814885
csgB	0	0.460936283354464
ymdA	2.96850578283066	-0.354316865767351
flgA	1.04331482437989	-0.24252225535151	0.250962894412161	0.419252785430976
lolC	2.26973027036842	-0.390211547596405	0.858897865905539	0.171149668591445
ymfH	1.58662706361372	-0.398375500794658	0.744499440048655	0.232688207660357
minC	0.0277743989243771	0.0845021308682594	0.979722285200156	0.0642112684162165
dhaK	2.39103706299048	0.422121680053274	0.809899404429638	0.199521643764653
lolB	-0.0862540196824316	0.31994197714923	0.632808572714235	0.281902004185447
hemA	-0.265020169000993	0.71747301979676	0.999072958912003	0.0137071818086743
ychQ	0.530402014584375	0.0917319789463953	0.953286713601685	0.0976766180595722
tyrT	3.86262847215673	-0.49810549145566
yciG	10.2220328199227	-2.63211947135824	0.938047745654745	0.112631980010962
yciV	2.07794641468524	-0.594108085696541
puuA	0.467697393099947	0.124701576474525	-0.635095345730213	0.719039202445671
ycjX	3.07168263293532	-0.832282145992061	0.35408717577491	0.384791611847578
ydbH	0.83018695556942	-0.149639711930389	-0.162573130230588	0.551979342106463
insC2	1.13453774248328	-0.164728490013744
yddL	0	0
fdnG	3.80150672359583	-0.247385801885411	0.448104469708826	0.352099257864853
ydeT	0	0
marR	0.829641315410294	-0.0527428632939356	0.232442662958425	0.42532819831235
nohA	0.867093487808711	0.0655734631281973	-0.756417954925636	0.77305234585574
relB	1.51488779694546	0.383552234523675	0.981347722287131	0.0615755685332796
dicC	0	0
ydfA	2.34949055814658	-0.463382560603072	0.75550792183276	0.227390162954111
mdtU	0.269032678015827	0.486766564035982	0.943726234494444	0.107294157113012
uidA	1.45844617419664	-0.3903157541003	-0.189106997941757	0.560559301191225
pdxH	0.0852377234681351	0.326964458096998	0.0280821709519743	0.491059992070383
ydhI	-1.03188099953641	1.02404384075846	0.985396206683514	0.0544663050094289
nemR	0.31281501976992	-0.00461939548400354	-0.977299748619573	0.932047498547947
ydiJ	-2.05932300814758	1.83130959710894	0.53784109976904	0.319240034795405
ydiN	0.141854966863346	0.127085385585484
btuC	0.368344624010014	-0.0655720049289456	0.0845012552866068	0.473070301554753
ydjA	3.29397409330733	-1.0661885592525	0.794402774527757	0.207783985883222
manX	-0.136298345742366	0.248750018720514	0.853961940468655	0.174193094655229
yobA	1.64807010790506	-0.561555204962382	0.237604900022281	0.423637652109245
nudB	0.775028370803154	0.0295049188602678	-0.983644007560501	0.942350266785371
yecN	0.311714768805943	-0.0439675861698565	-0.118241101868555	0.537725569025131
flhB	1.96406909448069	-0.39529613905107
insA5	-0.25007781684079	0.345605406031629
araF	2.38405431290327	-0.257609220829325	0.620013880279814	0.287126955042807
dcyD	1.64797312093584	-0.338708818596354	0.87612598130857	0.160119352669193
fliA	-0.836922474771325	1.09408212686024	0.787372137136986	0.211441070377214
fliD	0.432135430166442	-0.0631800221897689
cobU	0.710226528825947	-0.181328710289835	0.613033444642926	0.289949080879892
insC3	0.939054647403003	-0.119351599915827
wbbI	1.15354811231175	0.56044073798684	0.00528236107633007	0.498318564427339
wcaK	-0.0964471893132358	0.17579310559354	-0.0074033010733483	0.502356565449156
insE5	2.12197744234784	-0.63847535439643
yegT	0.782657787845223	0.0441253745603288	-0.519725216321334	0.673965674207516
mglB	0.0427261003150757	0.195137048544364	0.40365529235551	0.367739509704504
fruB	0.882026977936319	-0.215551064436709	0.0689696834459905	0.478028825567939
nrdA	3.37956014666406	-1.06921155336813	0.301613651445431	0.402474730137816
glpA	11.0201291804575	-0.843835530011947	0.898997589364871	0.144296577410084
cvpA	1.92662575163295	-0.516822490952734	0.252628909496555	0.418704821065299
yfdG	2.99943129491241	0.404599223422545	0.736902376963054	0.236287723068222
yfdR	0	0
pyrS	0.94498527075045	-0.345697387882273	0.595449884819804	0.29697383324748
ptsH	1.59401820757417	-0.36158321890485	0.975457793656291	0.0706665944656068
murQ	2.04124179785497	-0.579193376778534	0.483225897521375	0.33946498170976
yffB	0.936982223634877	0.12617494657145	-0.922075864466174	0.87350817244424
yphF	3.52782594536584	-0.71472832668581	0.861737133503348	0.169376715373418
yfiR	1.43285303281378	-0.21099578570334	0.825298153587193	0.191007049022085
proV	1.30819817415008	0.0157085753212649	-0.271558464728678	0.587539031371058
mprA	1.42683806207202	-0.431474769859291	0.733648623343722	0.237815835803789
cysD	1.40948550272031	-0.280075180878184	0.386273232104249	0.373762184232319
cysJ	1.27526827390683	0.16879449152014	0.137688037533341	0.456032861406246
ygcN	1.65289440522105	0.0117202673439048	-0.972876548679317	0.925693954543061
gudP	1.70334522911016	-0.12212944107551	0.928553867457463	0.121052778242811
yqcC	1.28235065970589	0.000895237944114778	-0.999930290545068	0.996241509200102
metZ	0.853024409366774	0.442860300231705	0.519128089932426	0.32625675750211
ptrA	1.12114197541723	-0.218165891200997	0.904504031757824	0.140241293892899
xdhA	1.27426231681577	-0.0536877543253402	-0.790425243175334	0.79014038278324
xanQ	2.24967654928648	-0.24132052334882	0.191307305727223	0.438727295009855
gcvT	2.15186141694072	-0.289108814936692	-0.493590425219132	0.664315801458628
epd	0.840330199818464	0.363633543076555	0.518507243401472	0.326487924987711
tolC	-0.0000945004756399401	0.307894705331874	0.829048507352939	0.188882664373685
ttdA	1.04285854602382	0.0994122332656547	0.937346142809251	0.113274735144366
rpsU	2.96493256571405	-0.764689660992223	0.42612600154865	0.359878019595877
yraI	2.65483244600762	-0.675053521851109
gltB	2.79598147270775	0.152577220997959	0.800153443199742	0.204751346668976
aaeX	-0.0966550016886218	0.28775359668324	0.0528866259891232	0.483157806614118
mreB	1.98364994420615	-0.290680850897467	0.379375871152052	0.376138733096575
yhdT	1.54503788920923	-0.426745929809097	0.729427986739229	0.239786324560909
kefG	3.40881841456215	-1.03593055034846	0.973118590538168	0.0739722526413413
yheS	-0.61505202315617	0.768785782685993	0.0342626771023314	0.489091716178725
yhfG	6.06378465995909	-1.10095288134079	0.695716175937608	0.255087140658218
yrfG	0.934365648606915	0.0240512323335103	-0.995623497963884	0.97020885394491
feoA	0.477838521391137	-0.0179442905351326	-0.946015728857822	0.894931596903436
glpE	-0.735430913459155	1.03732234750017
gntR	0.165447740333613	0.302553771255101	-0.145431683386661	0.546457098948085
ftsY	1.21794622340068	-0.386822270241017	0.992171359517509	0.039855846286891
yhiI	3.78243843500717	-0.289536209395956	0.469860751040881	0.344304122420079
arsR	1.90337358723238	-0.418207317522887	-0.553097604729219	0.686554345746558
hdeA	2.7608408544453	-0.706507616885342	-0.210245023769963	0.567426175807979
gadA	9.23659444249606	-2.38698604087435	0.631202437626371	0.282561710983601
bcsE	1.09700270703684	0.2192594017331	-0.534837250722159	0.679627082401678
mtlA	4.10739579820393	-0.99515805605464	0.938715462048813	0.11201698882227
lldP	5.06052115670383	-0.338383136685741	0.483162649500686	0.339487976761332
gpmM	5.64285157433102	-1.41981338652492	0.98185059130871	0.0607372900519445
yidH	1.41646634022184	-0.166204336960395	-0.905230574044654	0.860301974605028
glvC	4.32317356197095	-2.12474455644209
dnaA	-0.296665539517835	0.519887159221215	-0.169948808223885	0.554360237072685
tnaC	3.0866723262984	-0.946717100633897	0.920987924145498	0.127383668402392
bglH	-0.0654816988654627	0.303501739779863	0.975532941880401	0.0705578751090346
bglG	3.47137760524885	-1.09248206764266
ubiE	1.17297870267263	-0.0441890105705353	-0.888549736860978	0.848286496884059
glnA	3.27618103423909	-1.18238058127601	0.675018818215694	0.264135491311883
yihU	1.06169974495481	-0.238997800621184	0.392553595860684	0.371591748927174
rhaB	0.322818852538857	0.163521134063271	0.272423458501827	0.412174845656425
glpF	3.59785029418916	-0.277042920648211	-0.718426351128586	0.755137274688727
ptsA	1.06183793102494	-0.104637701610865	-0.958795029919911	0.90830564935377
argC	-0.0362151045857539	0.167881420170006	-0.223395236907759	0.571714056944576
nudC	1.11591488154667	-0.290847156195687	0.438330665654817	0.355569891880735
aceB	5.52439354167112	-0.227162338913261	0.565613189685626	0.308639538133682
malK	6.36794995377054	-0.861824661552596	0.342527649053413	0.388716960350408
acs	6.96679643802336	-1.389865264196	0.452216873962101	0.350633302855731
mdtN	0.686808164916852	-0.0683803422899401	-0.632504643968897	0.717973073974697
glyV	-0.0621166302263229	0.424238335759591	-0.0410853271358214	0.513081547850531
tamA	0.0398794343248136	0.0205313528074814	-0.70770742269703	0.750270498642981
pyrL	0.693972537051072	0.701190052909918	-0.062810715988298	0.520006441447379
insC6	1.17743112591282	-0.243646036257911
yjhI	-0.0766395733036761	0.321183189059037	0.575751736404465	0.304709479067706
nanC	1.23343888063	-0.382112664686528
yjiH	8.97286133298389	-2.08845058601643	0.89183887870611	0.149415350714289
hsdR	-0.250037754438198	0.993008773857403	0.755738643854502	0.227278040238437
leuQ	1.50714044885971	0.687044173570024	-0.534164301530986	0.679373634096629
holD	0.94553795924665	-0.205473002359404	0.0680461766341922	0.47832347919426
serB	1.95654727901998	-0.253501520000005	0.234380190979633	0.424693944554153
