# Supplementary material for: Dynamics of bacterial operons during genome-wide stresses is influenced by premature terminations and internal promoters
Source: Sci Adv. 2025 May 16;11(20):eadl3570. doi: 10.1126/sciadv.adl3570 (PMC12083536; doi:10.1126/sciadv.adl3570)
Supplement: Supplementary file 2 — Supplementary Files S1 to S4 [file sciadv.adl3570_supplementary_files_s1_to_s4.zip › adl3570_supplementary_file_s2.xlsx]

## Sheet: Sheet1
List of genes in operons that have sRNA binding sites
gname
ftsZ
nuoA
rplN
paaK
sdhC					List is taken from : V. H. Tierrafría, C. Rioualen, H. Salgado, P. Lara, S. Gama-Castro, P. Lally, L. Gómez-Romero, P. Peña-Loredo, A. G. López-Almazo, G. Alarcón-Carranza, F. Betancourt-Figueroa, S. Alquicira-Hernández, J. E. Polanco-Morelos, J. García-Sotelo, E. Gaytan-Nuñez, C.-F. Méndez-Cruz, L. J. Muñiz, C. Bonavides-Martínez, G. Moreno-Hagelsieb, J. E. Galagan, J. T. Wade, J. Collado-Vides,…
sucA
sucC
skp
rpmI
rpsO
pnp
fliR
srlA
ilvL
ilvM
ilvD
caiA
trpL
ralR
chbC
fliG
fliI
fliJ
aroC
fhlA
ivbL
ilvB
rbsD
rbsB
rplK
moaA
oppA
puuE
hisQ
rpoE
fucP
fucI
fucK
nanT
rpsM
rpsK
rpsD
rplQ
dppA
dppB
galE
galK
nfsA
csgD
atoD
iscR
mazE
mltC
rpsL
nirB
gadE
xylF
xylR
fdoG
ytiC
idlP
map
tff
chiZ
uof
tolB
pal
cpoB
glnP
rpsA
ihfB
ymdA
flgM
marA
gloA
manX
manY
yobA
araF
tcyJ
tolC
gadX
lldP
tnaA
glpF
lamB
acs
nanC
ompT
fepA
dpiB
yliM
ompX
cydD
phoP
fumA
yobF
flhD
folE
lpxT
ackA
folX
yfeK
rluD
pheA
yqaE
ascF
rpoS
ygiM
ebgC
rplM
fis
bfr
ompR
glmU
yigL
cpxR
cpxP
nusG
cadA
ecnB
yjiA
