# Supplementary material for: Dynamics of bacterial operons during genome-wide stresses is influenced by premature terminations and internal promoters
Source: Sci Adv. 2025 May 16;11(20):eadl3570. doi: 10.1126/sciadv.adl3570 (PMC12083536; doi:10.1126/sciadv.adl3570)
Supplement: Supplementary file 2 — Supplementary Files S1 to S4 [file sciadv.adl3570_supplementary_files_s1_to_s4.zip › adl3570_supplementary_file_s3.xlsx]

## Sheet: Sheet1
List of genes in operons reported to be sensitive to (p)ppGpp
gname
ftsQ
ftsZ				List is taken from : V. H. Tierrafría, C. Rioualen, H. Salgado, P. Lara, S. Gama-Castro, P. Lally, L. Gómez-Romero, P. Peña-Loredo, A. G. López-Almazo, G. Alarcón-Carranza, F. Betancourt-Figueroa, S. Alquicira-Hernández, J. E. Polanco-Morelos, J. García-Sotelo, E. Gaytan-Nuñez, C.-F. Méndez-Cruz, L. J. Muñiz, C. Bonavides-Martínez, G. Moreno-Hagelsieb, J. E. Galagan, J. T. Wade, J. Collado-Vides,…
rpsO
metT
tam
rrsD
ilvL
sufA
ivbL
sgrR
leuL
rrsH
poxB
argT
rpoE
rseA
glaH
gabD
prfB
glgC
rrsA
thrU
thrL
tgt
yajO
csgD
ariR
osmF
rrsG
relA
mazE
gadE
mioC
mnmG
rrsC
argX
rrsB
rrsE
rpsF
ytiC
idlP
sgrS
dksA
tff
yaiA
ybhP
tyrT
metZ
hdeA
gadA
gadX
dnaA
argH
pyrL
leuV
ilvI
pcnB
glsA
ybgA
infA
serW
cbpA
wrbA
pth
rssB
acnA
sra
gadB
gadC
yeaG
fadD
otsB
isrC
talA
yqaE
kbp
rpoS
dkgA
dusB
rpmH
yiiS
cadA
ecnB
