# Supplementary material for: Dynamics of bacterial operons during genome-wide stresses is influenced by premature terminations and internal promoters
Source: Sci Adv. 2025 May 16;11(20):eadl3570. doi: 10.1126/sciadv.adl3570 (PMC12083536; doi:10.1126/sciadv.adl3570)
Supplement: Supplementary file 2 — Supplementary Files S1 to S4 [file sciadv.adl3570_supplementary_files_s1_to_s4.zip › adl3570_supplementary_file_s4.xlsx]

## Sheet: Sheet1
List of genes in operons that have known TF binding activity
gname
mraZ
ftsL					List is taken from : V. H. Tierrafría, C. Rioualen, H. Salgado, P. Lara, S. Gama-Castro, P. Lally, L. Gómez-Romero, P. Peña-Loredo, A. G. López-Almazo, G. Alarcón-Carranza, F. Betancourt-Figueroa, S. Alquicira-Hernández, J. E. Polanco-Morelos, J. García-Sotelo, E. Gaytan-Nuñez, C.-F. Méndez-Cruz, L. J. Muñiz, C. Bonavides-Martínez, G. Moreno-Hagelsieb, J. E. Galagan, J. T. Wade, J. Collado-Vides,…
murD
ftsQ
ftsA
ftsZ
napF
napB
napC
ccmA
ccmB
ccmH
phnC
nuoA
nuoN
ycjM
ycjP
wcaE
wcaF
hyfA
rpsH
rplF
rplR
gspC
gspG
gspH
gspM
gspO
rfe
wzzE
wecB
paaA
rpoN
hpf
ptsN
rpsJ
waaG
waaP
waaY
sdhC
sdhD
sucA
flgB
hisL
hycA
hycB
yiaK
atpI
atpB
atpH
atpA
amiB
hfq
skp
fabH
acpP
nth
thrS
rplT
ihfA
hybO
hybE
metY
rimP
nusA
pnp
gcl
ybbW
glxK
metT
rutA
rutB
lsrA
lsrG
tam
fliL
arnB
srlA
srlR
casA
tdcA
rrsD
aroK
aroB
ilvL
nrfA
nrfF
nrfG
sgcX
sgcC
fimA
fimH
caiT
pdxA
mhpA
ribE
nusB
thiL
citC
elfC
elfG
ycbU
ycbV
hyaA
hinT
trpL
ydaS
ydaT
ydaU
ddpX
ddpC
ydhY
sufA
chbB
chbG
tar
fliF
mdtA
mdtD
baeS
gatY
gatA
prmB
yfcP
yfcO
eutS
hypA
hypB
cmtB
cmtA
yggP
glcD
glcA
agaS
kbaY
nikA
ivbL
ilvN
uhpA
rbsD
thiC
ulaA
sgrR
leuL
leuA
rrsH
cyoA
entC
mrdA
nadD
gltI
moaA
cecR
iaaA
hcp
poxB
ssuE
ssuA
pabC
oppA
oppC
puuD
puuC
puuB
pspA
ydcS
ydcT
dicB
ynfE
ynfF
ynfG
astC
rfbB
rfbC
wza
wzb
wzc
yfaP
argT
hisJ
yfdO
yfdX
frc
oxc
yfdV
yfdE
cysP
hcaE
rseD
rseA
glaH
gabD
fucP
ppdA
ygdB
ppdC
dsbC
nudF
garP
rnpB
mlaF
nanA
nanK
frlA
glgB
glgC
glgA
ugpB
livK
livH
livM
dppA
dgoR
pstS
pstC
phoU
rrsA
thrU
alsR
rnr
fecA
thrL
thrA
fixA
pdhR
aceE
lpd
yadM
yadC
fhuA
dinB
yafN
yafO
prpB
tauA
yajO
rhsD
ybbC
cusC
cusF
cusA
fes
fepE
ybeX
nagB
nagA
kdpF
kdpA
ybgC
galE
bioB
ybjC
ybjN
potF
artP
artI
msbA
cmoM
mukE
appC
pgaA
csgD
ycgZ
ariR
narG
ycjY
mpaA
abgA
ogt
ynbA
narZ
ydfR
cheA
yehD
yehL
yejB
atoD
dedA
valU
iscR
rrsG
rpsP
nrdH
relA
mazE
scpA
scpB
mutY
nupG
kbaZ
rplU
yhdW
yrdD
aroE
nirB
hofM
gadE
mdtE
mdtF
bcsB
xylF
xylR
yibN
secB
rfaD
waaF
rpmB
mutM
rpoZ
recG
asnC
mioC
rrsC
argX
fdoG
rrsB
rrsE
yjbE
malE
frdA
frdB
rpsF
ytfQ
idnD
ytiC
idlP
iraD
deoC
deoB
creA
creD
araB
sgrS
ppdD
hofC
sfsA
mtn
map
glnD
dapD
tff
yaeQ
nlpE
metN
yagA
rclA
ykgE
betI
cynT
lacZ
frmR
frmB
aroL
clpP
lon
allD
fepD
chiZ
fldA
uof
fur
speFL
tolB
pal
cpoB
lysT
modA
glnH
glnQ
dmsA
ihfB
pqiA
torC
torA
csgB
csgA
csgC
ymdA
flgA
flgM
lolC
dhaK
prs
hemA
prmC
ychQ
ychA
kdsA
tyrT
yciG
puuA
ycjX
tyrR
fdnG
marR
nohA
tfaQ
relB
dicC
mdtU
uidA
nemR
ydiB
aroD
btuE
manX
yobA
flhB
araF
dcyD
fliA
tcyJ
fliD
cobU
cobT
mglB
mglA
fruB
nrdA
yfaE
glpA
cvpA
pyrS
ypdC
ptsH
murQ
yffB
ypfN
yfiR
dgcN
yfiB
proV
mprA
cysD
cysN
cysJ
cysH
ygcO
ygcP
gudP
gudX
metV
ptrA
xdhA
gcvT
epd
tolC
ttdA
rpsU
gltB
gltD
gltF
aaeX
mreB
mreC
feoA
glpE
gntK
arsR
hdeA
gadA
gadX
gadW
mtlA
lldP
gpmM
yibQ
glvC
dnaA
tnaC
tnaA
tnaB
bglH
bglG
bglB
glnA
glnL
yihU
rhaB
glpF
glpK
argC
nudC
aceB
malK
acs
yjcH
actP
ytfP
pyrL
pyrB
pyrI
yjhI
nanC
leuQ
serB
nhaA
nhaR
carA
yabQ
ilvI
ampD
yadV
htrE
yaeP
rof
yafD
dinJ
yafQ
yagE
ykgM
codB
mhpR
sbmA
phoA
sbcD
phoB
brnQ
glnK
tomB
acrA
priC
glsA
qmcA
purE
ppiB
lpxH
ompT
nfrB
cusR
fepA
ahpC
dpiB
ybeR
ybeU
seqA
ybfC
ybgA
phr
mngA
cydA
ybgE
nadA
dinG
ompX
rybA
ybiY
moeA
pdeI
ybjJ
ybjQ
macA
infA
cydD
cydC
lolA
focA
pflB
serC
aroA
cbpA
wrbA
phoP
phoQ
hflD
rluE
umuD
dadA
ychF
chaB
chaC
narX
rssB
yciU
ymiA
acnA
yciZ
yciT
ynaK
stfR
tfaR
ydbK
ompN
paaX
tehA
hicA
ydcZ
bdm
sra
dosC
gadB
gadC
ydeN
safA
ydeO
hipB
lsrR
ydfK
ydfO
rspA
ynfB
mlc
pntA
ydgI
rstA
fumA
fumC
malX
malY
ydiO
gapA
yeaG
yeaR
fadD
pabB
yobF
cspC
yobB
edd
eda
znuC
ruvA
yecD
yecE
flhD
uvrY
uvrC
dcm
hprR
isrC
yefM
yoeB
udk
yegL
yegR
rcnA
yohJ
preT
folE
psuK
lapC
ada
rcsD
glpT
alaA
yfbR
yfbU
hxpA
ackA
fadI
yfdP
dsdX
dsdA
emrK
evgA
alaW
yfeC
xapA
yfeK
yfeS
amiA
hemF
eutH
talA
tktB
upp
purM
ppk
ppx
yfgH
guaB
glnB
pgpC
lepA
lepB
patZ
raiA
aroF
abpA
rnlA
rnlB
yqaE
ygaV
ygaP
ygaZ
recA
norV
hydN
hypF
ascF
ygbJ
ygbK
rpoS
ispD
ygcE
eno
sdaC
fucA
araE
yqeJ
ssrS
speA
yghS
exbB
exbD
yqhD
dkgA
mqsR
qseB
ygiF
ygiM
ebgA
higB
uxaC
yqjA
yhaK
cyuP
yhaB
prlF
ubiT
ubiU
deaD
secG
leuU
rlmE
ibaG
sspA
rplM
accB
dusB
acrE
yhdN
zntR
gspA
bfd
bfr
yhfZ
ompR
yhgH
nfuA
malP
rtcB
slp
dctR
xylA
yiaW
kbl
waaA
yicJ
ibpA
ibpB
rpmH
yieE
cbrB
cbrC
glmU
ravA
yieP
rho
yigG
yigL
fadB
mobA
srkA
dsbA
yihL
yihM
yihO
yihV
csqR
rhaS
cpxR
cpxP
yiiS
menA
metB
btuB
zraS
zraR
purH
ubiC
ubiA
lexA
yjbQ
yjbR
rdcA
melA
dcuB
fumB
dcuS
dcuR
cadB
cadA
aspA
dcuA
groS
groL
ecnA
ecnB
psd
chpS
nrdD
nrdG
treB
mgtL
nanX
fecI
uxuA
yjiL
mdtM
mcrB
yjjQ
ytjB
